# Supplementary material for: Toward Reproducible Computational Research: An Empirical Analysis of Data and Code Policy Adoption by Journals
Source: PLoS One. 2013 Jun 21;8(6):e67111. doi: 10.1371/journal.pone.0067111 (PMC3689732; doi:10.1371/journal.pone.0067111)
Supplement: Dataset S1 — Journal Policies Dataset. (XLSX) [file pone.0067111.s003.xlsx]

## Sheet: Terms of Use
Terms of Use
This dataset is made openly available, with the stipulation that for any use the dataset must be cited using the following information:
Title:	Journal Policy Dataset 2011-2012
Authors:	V. Stodden, P. Guo, Z. Ma
Version:	2013-02-04
URL:	http://www.stodden.net/JournalPolicies2013/
Corresponding Article Title:	"Encouraging Reproducible Computational Research: An Empirical Analysis of Journal Open Data and Code Policy Adoption"
Year:	2013

## Sheet: Data
JCR Year and Edition: 2009 Science																As of June 2011								As of June 2012
Full Journal Title	Abbreviated Journal Title	ISSN	{2009} Total Cites	Impact Factor	5-Year Impact Factor	Immediacy Index	{2009} Articles	Cited Half-Life	Eigenfactor Score	Article Influence Score	Field Classification	Publisher	Full Journal Title		Link	Data Sharing Policy	Data Sharing Mark	Code/Software Policy	Code/Software Mark	Supplemental Materials Policy	Supplemental Materials Mark	Open Access Policy	Open Access Mark	Data Sharing Policy	Data Sharing Mark	Code/Software Policy	Code/Software Mark	Supplemental Materials Policy	Supplemental Materials Mark	Open Access Policy	Access Mark	Review/Host Policy	Reproducibility Policy
Acta Scientiarum - Technology	ACTA SCI-TECHNOL	1806-2563	33	0.267		0.033	30		3e-05		Multidisciplinary Science	Universidade Estadual de Maringá; Pró-Reitoria de Pesquisa e Pós-Graduação	Acta Scientiarum - Technology		http://periodicos.uem.br/ojs/index.php/ActaSciTechnol/about/submissions	no explicit	5	no explicit	5	no explicit	5	Yes	1c	Not mentioned	5	Not mentioned	5	Not mentioned	5	Yes	1c		no explicit
Advances in Applied Probability	ADV APPL PROBAB	0001-8678	1856	0.852	1.079	0.132	53	>10.0	0.00562	0.974	Statistics & Probability	Applied Probability Trust	Advances in Applied Probability		http://www.appliedprobability.org/content.aspx?Group=journals&Page=japcontributors	no explicit	5	no explicit	5	no explicit	5	Subscription	4c	Not mentioned	5	Not mentioned	5	Not mentioned	5	Subscription	4c		no explicit
Advances in Complex Systems	ADV COMPLEX SYST	0219-5259	339	0.723	0.773	0.118	34	6.7	0.0011	0.3	Mathematics, Interdisciplinary Applications; Multidisciplinary Science	World Scientific Publishing Co Pte Ltd	Advances in Complex Systems		http://www.worldscinet.com/acs/mkt/guidelines.shtml	no explicit	5	no explicit	5	no explicit	5	Optional, authors must pay a fee	2c	Not mentioned	5	Not mentioned	5	Not mentioned	5	Optional, authors must pay a fee	2c*^		no explicit
Algorithms for Molecular Biology	ALGORITHM MOL BIOL	1748-7188	120	1.821	2.25	0.2	15	3.1	0.0011	1.015	Biochemical Research Methods; Biotechnology & Applied Microbiology; Mathematical & Computational Biology	BioMed Central LTD	Algorithms for Molecular Biology		http://www.almob.org/info/instructions/	Submission of a manuscript to Algorithms for Molecular Biology implies that readily reproducible materials described in the manuscript, including all relevant raw data, will be freely available to any scientist wishing to use them for non-commercial purposes. Nucleic acid sequences, protein sequences, and atomic coordinates should be deposited in an appropriate database in time for the accession …	1Ca	no explicit	5	All relevant raw data, will be freely available to any scientist wishing to use them for non-commercial purposes. Nucleic acid sequences, protein sequences, and atomic coordinates should be deposited in an appropriate database in time for the accession number to be included in the published article. In computational studies where the sequence information is unacceptable for inclusion in databases…	4Aa	Yes	1c	Submission of a manuscript to Algorithms for Molecular Biology implies that readily reproducible materials described in the manuscript, including all relevant raw data, will be freely available to any scientist wishing to use them for non-commercial purposes.	1Cay	Implied	4	Algorithms for Molecular Biology will consider supplements based on proceedings (full articles or meeting abstracts), reviews or research. All articles submitted for publication in supplements are subject to peer review. Published supplements are fully searchable and freely accessible online and can also be produced in print. All full length articles (proceedings, reviews or research articles) ar…	3Acy	Yes	1c	Through a special arrangement with LabArchives, LLC, authors submitting manuscripts to Algorithms for Molecular Biology can obtain a complimentary subscription to LabArchives with an allotment of 100MB of storage. LabArchives is an Electronic Laboratory Notebook which will enable scientists to share and publish data files in situ; you can then link your paper to these data. Data files linked to p…	no explicit
American Scientist	AM SCI	0003-0996	1930	0.911	1.207	0.325	40	>10.0	0.00229	0.465	Multidisciplinary Science	Sigma Xi Science Research Society	American Scientist		http://www.americanscientist.org/about/page/submission-guidelines	no explicit	5	no explicit	5	no explicit	5	Subscription	4c	Not mentioned	5	Not mentioned	5	Not mentioned	5	Subscription	4c		no explicit
American Statistician	AM STAT	0003-1305	2952	1.252	1.437	0.157	51	>10.0	0.00465	1.007	Statistics & Probability	American Statistical Association	American Statistician		http://pubs.amstat.org/page/tas/information-for-authors	no explicit	5	(included within supplementary materials)	3Ac	Authors are encouraged to submit supplementary materials that will accompany the main article. The supplementary materials can provide further detail on the ideas developed in the paper, data sets and code for implementing methods and running simulations. The materials can thus enable readers to apply the paper's proposed methods to their own data and to replicate much of the analysis and simulat…	3Ac	Subscription, but authors allowed to post articles for non-commercial reasons.	3c	Authors are encouraged to submit supplementary materials that will accompany the main article. The supplementary materials can provide further detail on the ideas developed in the paper, data sets and code for implementing methods and running simulations. The materials can thus enable readers to apply the paper’s proposed methods to their own data and to replicate much of the analysis and simulat…	3Ac	Authors are encouraged to submit supplementary materials that will accompany the main article. The supplementary materials can provide further detail on the ideas developed in the paper, data sets and code for implementing methods and running simulations. The materials can thus enable readers to apply the paper’s proposed methods to their own data and to replicate much of the analysis and simulat…	3Ac	Authors are encouraged to submit supplementary materials that will accompany the main article. The supplementary materials can provide further detail on the ideas developed in the paper, data sets and code for implementing methods and running simulations. The materials can thus enable readers to apply the paper's proposed methods to their own data and to replicate much of the analysis and simulat…	3Ac	Subscription, but authors allowed to post articles for non-commercial reasons.	3c		no explicit
Anais da Academia Brasileira de Ciências	AN ACAD BRAS CIENC	0077-8923	1119	1.074	1.257	0.189	74	8.6	0.00245	0.37	Multidisciplinary Science	Academia Brasileira de Ciências	Anais da Academia Brasileira de Ciências		http://www.scielo.br/revistas/aabc/iinstruc.htm	no explicit	5	no explicit	5	no explicit	5	Yes	1c	Not mentioned	5	Not mentioned	5	Not mentioned	5	Yes	1c		no explicit
Annals of Applied Probability	ANN APPL PROBAB	1050-5164	1759	1.13	1.648	0.5	16	8.2	0.01468	1.813	Statistics & Probability	Institute of Mathematical Statistics	Annals of Applied Probability		http://www.imstat.org/aap/manprep.html	no explicit	5	no explicit	5	no explicit	5	all papers published since 2004 are available via arXiv	2c	Not mentioned	5	Not mentioned	5	Not mentioned	5	all papers published since 2004 are available via arXiv	2c		no explicit
Annals of Applied Statistics	ANN APPL STAT	1932-6157	245	2.571	2.582	0.18	50	2.1	0.00377	1.988	Statistics & Probability	Institute of Mathematical Statistics	Annals of Applied Statistics		http://www.imstat.org/aoas/mansub.html	data strongly encouraged, but not required	3Cc	For material that is important to the paper but that may be extensive or secondary to the primary arguments, authors are encouraged to utilize web-based supplementary files. These may include data sets, software, or extensive mathematical derivations, in addition to algorithms or code for carrying out the analyses presented in a paper. Such supplements will be included in the review process and, …	3Ac	For material that is important to the paper but that may be extensive or secondary to the primary arguments, authors are encouraged to utilize web-based supplementary files. These may include data sets, software, or extensive mathematical derivations, in addition to algorithms or code for carrying out the analyses presented in a paper. Such supplements will be included in the review process and, …	3Ac	all papers published since 2004 are available via arXiv	2c	We encourage submission of related data sets, computer algorithms and supporting material (see instructions below.) This can help the editors and referees in the review process. We intend to archive supporting material along with the electronic versions of accepted papers.	1Ac	We encourage submission of related data sets, computer algorithms and supporting material (see instructions below.) This can help the editors and referees in the review process. We intend to archive supporting material along with the electronic versions of accepted papers.	3Ac	We encourage submission of related data sets, computer algorithms and supporting material (see instructions below.) This can help the editors and referees in the review process. We intend to archive supporting material along with the electronic versions of accepted papers.	3Ac	all papers published since 2004 are available via arXiv	2c		no explicit
Annales de l'Institut Henri Poincaré, Probabilités et Statistiques	ANN I H POINCARE-PR	0246-0203	594	0.699	0.892	0.143	14	9	0.00476	1.074	Statistics & Probability	Institute of Mathematical Statistics	Annales de l'Institut Henri Poincaré, Probabilités et Statistiques		http://www.imstat.org/aihp/mansub.html	no explicit	5	no explicit	5	If you wish to include supporting files, these may be uploaded as supplemental files (any format).	3Ac	all papers published since 2004 are available via arXiv	2c	Not mentioned	5	Not mentioned	5	If you wish to include supporting files, these may be uploaded as supplemental files (any format).	3Ac	all papers published since 2004 are available via arXiv	2c		no explicit
Annals of the Institue of Statistical Mathematics	ANN I STAT MATH	0020-3157	1091	0.61	0.677	0.152	46	>10.0	0.00265	0.579	Statistics & Probability	Springer Heidelberg	Annals of the Institue of Statistical Mathematics		http://www.ism.ac.jp/editsec/aism/info-author-e.html	no explicit	5	no explicit	5	no explicit	5	Subscription	4c	Not mentioned	5	Not mentioned	5	Not mentioned	5	Subscription	4c^		no explicit
Annals of the New York Academy of Sciences	ANN NY ACAD SCI	0077-8923	40422	2.67	2.578	0.376	1101	7.7	0.10463	0.865	Multidisciplinary Science	Blackwell Publishing	Annals of the New York Academy of Sciences		http://www.nyas.org/publications/annals/AuthorGuidelines.aspx	no explicit	5	no explicit	5	no explicit	5	Subscription	4c	Not mentioned	5	Not mentioned	5	Not mentioned	5	Subscription	4c		no explicit
Annals of Probability	ANN PROBAB	0091-1798	3597	1.26	1.59	0.276	76	>10.0	0.01613	1.858	Statistics & Probability	Institute of Mathematical Statistics	Annals of Probability		http://www.imstat.org/aop/manprep.htm	no explicit	5	no explicit	5	no explicit	5	all papers published since 2004 are available via arXiv	2c	Not mentioned	5	Not mentioned	5	Not mentioned	5	all papers published since 2004 are available via arXiv	2c		no explicit
Annals of Statistics	ANN STAT	0090-5364	11878	3.185	3.96	0.51	147	>10.0	0.03635	3.515	Statistics & Probability	Institute of Mathematical Statistics	Annals of Statistics		http://www.imstat.org/aos/manprep.html	no explicit	5	no explicit	5	authors may upload supplemental files	3Ac	all papers published since 2004 are available via arXiv	2c	Not mentioned	5	Not mentioned	5	authors may upload supplemental files	3Ac	all papers published since 2004 are available via arXiv	2c		no explicit
Applied Stochastic Models in Business and Industry	APPL STOCH MODEL BUS	1524-1904	318	0.529	0.754	0.13	46	7.2	0.00144	0.405	Operations Research & Management Science; Mathematics, Interdisciplinary Applications; Statistics & Probability	John Wiley & Sons	Applied Stochastic Models in Business and Industry		http://onlinelibrary.wiley.com/journal/10.1002/(ISSN)1526-4025/homepage/ForAuthors.html; http://authorservices.wiley.com/bauthor/suppmat.asp	no explicit	5	Supporting Information that is referred to in the text may be made available in the online version of the article. This might include detailed proofs, additional tables and figures, computer code, datasets and movie files.	3Ac	Wiley-Blackwell is able to host online approved supporting information that authors submit with their paper. Supporting information must be important, ancillary information that is relevant to the parent article but which does not or cannot appear in the printed edition of the journal.	3Ac	Optional, authors must pay a fee	2c	Supporting Information that is referred to in the text may be made available in the online version of the article. This might include detailed proofs, additional tables and figures, computer code, datasets and movie files. Guidelines for the preparation of Supporting Information are available here. Any supporting information should be listed before the references, with the opening statement: 'Sup…	3Ac	Supporting Information that is referred to in the text may be made available in the online version of the article. This might include detailed proofs, additional tables and figures, computer code, datasets and movie files.	3Ac	Supporting Information that is referred to in the text may be made available in the online version of the article. This might include detailed proofs, additional tables and figures, computer code, datasets and movie files. Guidelines for the preparation of Supporting Information are available here. Any supporting information should be listed before the references, with the opening statement: 'Sup…	3Acy	Optional, authors must pay a fee	2c	All Supporting Information should be submitted online as part of the main manuscript via the ScholarOne Manuscripts system. Please name your online supporting files as ‘online supporting information' and upload them with the main document via the ScholarOne Manuscripts system. This allows the submission web site to combine all the relevant files together but keep them separate when it comes to pu…	no explicit
Arab Gulf Journal of Scientific Research	ARAB GULF J SCI RES	1015-4442	42	0.038		0	11		2e-05		Multidisciplinary Science	Arabian Gulf University	Arab Gulf Journal of Scientific Research		http://www.agu.edu.bh/english/AGJSR/journal_rules.aspx	no explicit	5	no explicit	5	no explicit	5	Subscription	4c	Not mentioned	5	Not mentioned	5	Not mentioned	5	Subscription	4c		no explicit
Arabian Journal for Science and Engineering	ARAB J SCI ENG	1319-8025	162	0.106	0.166	0	96	7.4	0.00054	0.075	Multidisciplinary Science	King Fahd University of Petroleum & Minerals	Arabian Journal for Science and Engineering		http://www.springer.com/engineering/journal/13369	no explicit	5	no explicit	5	Springer accepts electronic multimedia files (animations, movies, audio, etc.) and other supplementary files to be published online along with an article or a book chapter. Electronic supplementary material will be published as received from the author without any conversion, editing, or reformatting.	3Ac	Yes	1c	Not mentioned	5	Not mentioned	5	Springer accepts electronic multimedia files (animations, movies, audio, etc.) and other supplementary files to be published online along with an article or a book chapter. Electronic supplementary material will be published as received from the author without any conversion, editing, or reformatting.	3Acy	Yes	1c	Springer accepts electronic multimedia files (animations, movies, audio, etc.) and other supplementary files to be published online along with an article or a book chapter. This feature can add dimension to the author's article, as certain information cannot be printed or is more convenient in electronic form.	no explicit
Advances in Statistical Analysis	ASTA-ADV STAT ANAL	1863-8171	29	0.5		0	24		0.00044		Statistics & Probability	Springer	Advances in Statistical Analysis		http://www.springer.com/statistics/journal/10182	no explicit	5	no explicit	5	Springer accepts electronic multimedia files (animations, movies, audio, etc.) and other supplementary files to be published online along with an article or a book chapter. Electronic supplementary material will be published as received from the author without any conversion, editing, or reformatting.	3Ac	Optional, authors must pay a fee	2c	Not mentioned	5	Not mentioned	5	Springer accepts electronic multimedia files (animations, movies, audio, etc.) and other supplementary files to be published online along with an article or a book chapter. Electronic supplementary material will be published as received from the author without any conversion, editing, or reformatting.	3Acy	Optional, authors must pay a fee	2c	Springer accepts electronic multimedia files (animations, movies, audio, etc.) and other supplementary files to be published online along with an article or a book chapter. This feature can add dimension to the author's article, as certain information cannot be printed or is more convenient in electronic form.	no explicit
ASTIN Bulletin	ASTIN BULL	0515-0361	520	0.731		0.031	32	>10.0	0.00137		Mathematics, Interdisciplinary Applications; Statistics & Probability	Peeters	ASTIN Bulletin		http://www.actuaries.org/index.cfm?lang=EN&DSP=PUBLICATIONS&ACT=BULLETIN_GUIDELINES	no explicit	5	no explicit	5	no explicit	5	Subscription	4c	Not mentioned	5	Not mentioned	5	Not mentioned	5	Subscription	4c		no explicit
Australian & New Zealand Journal of Statistics	AUST NZ J STAT	1369-1473	338	0.821	0.843	0	28	6.5	0.00205	0.531	Statistics & Probability	Wiley-Blackwell Publishing	Australian & New Zealand Journal of Statistics		http://onlinelibrary.wiley.com/journal/10.1111/(ISSN)1467-842X/homepage/ForAuthors.html	(included within supplementary materials)	3Ac	Supporting Information, such as appendices containing long mathematical proofs, or data sets or additional figures or tables, or computer code, that will not be published in the print edition of the journal but which will be viewable in the online edition can be submitted.	3Ac	Material such as data sets, additional figures or tables, or computer code that will not be published in the print edition of the Journal but which will be viewable in the online edition can be submitted. Supporting material must be submitted to the Journal with the rest of the article. Any such material submitted after acceptance of the main article will be referred to the Editor for approval an…	3Ac	Optional, authors must pay a fee	2c	Data sets analysed in the paper: Unpublished data sets that are analysed in the paper must be made accessible to the reader; the editor may require that these data be published in the online section Supporting Information of ANZJS. If confidentiality issues prevent this, the fact must be drawn to the attention of the Editor upon initial submission of the paper. The Editor will determine whether t…	1Cc	Supporting Information, such as appendices containing long mathematical proofs, or data sets or additional figures or tables, or computer code, that will not be published in the print edition of the journal but which will be viewable in the online edition can be submitted.	3Ac	Supporting information, such as appendices containing long mathematical proofs, data sets or additional figures or tables, or computer code that will not be published in the print edition of the journal but which will be viewable in the online edition can be submitted. These must be submitted with rest of the article at the beginning. More details are provided in the Technical Style section.	3Ac	Optional, authors must pay a fee	2c		no explicit
Bulletin of Mathematical Biology	B MATH BIOL	0092-8240	2529	1.873	2.071	0.23	87	9.1	0.00786	0.81	Biology; Mathematical & Computational Biology	Springer	Bulletin of Mathematical Biology		http://www.springer.com/new+%26+forthcoming+titles+(default)/journal/11538	no explicit	5	no explicit	5	Ancillary materials such as video, illustrations, data sets, etc. may be submitted for online publication with your article. These materials are subject to review and approval of the editorial staff, and should be included with article submission.	3Ac	Optional, authors must pay a fee	2c	Not mentioned	5	Not mentioned	5	Ancillary materials such as video, illustrations, data sets, etc. may be submitted for online publication with your article. These materials are subject to review and approval of the editorial staff, and should be included with article submission.	3Acy	Optional, authors must pay a fee	2c	Springer accepts electronic multimedia files (animations, movies, audio, etc.) and other supplementary files to be published online along with an article or a book chapter. This feature can add dimension to the author's article, as certain information cannot be printed or is more convenient in electronic form.	no explicit
Bayesian Analysis	BAYESIAN ANAL	1931-6690	306	0.968	3.083	0.226	31	3.4	0.00503	2.519	Mathematics, Interdisciplinary Applications; Statistics & Probability	International Society for Bayesian Analysis	Bayesian Analysis		http://ba.stat.cmu.edu/submit/guidelines.php	(included within supplementary materials)	3Ac	no explicit	5	The supplementary material may contain additional figures and tables, details about data, mathematical derivations, further explanations, or additional simulations or other supporting studies.	3Ac	Yes	1c	The supplementary material may contain additional figures and tables, details about data, mathematical derivations, further explanations, or additional simulations or other supporting studies.	3Ac	The supplementary material may contain additional figures and tables, details about data, mathematical derivations, further explanations, or additional simulations or other supporting studies.	3Ac	The supplementary material may contain additional figures and tables, details about data, mathematical derivations, further explanations, or additional simulations or other supporting studies.	3Ac	Yes	1c		no explicit
Bernoulli	BERNOULLI	1350-7265	966	1	1.655	0.169	59	6.6	0.01031	1.919	Statistics & Probability	International Statistical Institute	Bernoulli		http://www.bernoulli-society.org/index.php/publications/bernoulli-journal/bernoulli-journal-notes-for-authors	no explicit	5	no explicit	5	Unpublished or not easily available papers cited in the manuscript should be uploaded as supplementary files during the submission process.	2Ac	Subscription	4c	Not mentioned	5	Not mentioned	5	Unpublished or not easily available papers cited in the manuscript should be uploaded as supplementary files during the submission process.	3Ac	Subscription	4c		no explicit
Bioinformatics	BIOINFORMATICS	1367-4803	36932	4.926	6.271	0.733	677	5.2	0.1662	2.37	Biochemical Research Methods; Biotechnology & Applied Microbiology; Mathematical & Computational Biology	Oxford University Press	Bioinformatics		http://www.oxfordjournals.org/our_journals/bioinformatics/for_authors/general.html	All data on which the conclusions given in the publication are based must be publicly available. Bioinformatics fully supports the recommendations of the National Academies regarding data sharing (see Board on Life Sciences, Sharing Publication-Related Data and Materials: Responsibilities of Authorship in the Life Sciences. Available at www.nap.edu/books/0309088593/html). If the analysis is based…	1Ac	This section should state software availability if the paper focuses mainly on software development or on the implementation of an algorithm. Examples are: 'Freely available on the web at http://www.example_url.org.' Website implemented in Perl, MySQL and Apache, with all major browsers supported'; or 'Source code and binaries freely available for download at URL, implemented in C++ and supported…	1Cc	Only directly relevant material should be included in the full text of manuscripts. Supporting materials and Appendices which are not essential for inclusion in the full text, but would nevertheless benefit the reader, can be published as online-only Supplementary Data. Supplementary Data should be submitted for review, in a separate file or files from the manuscript. Authors should make sure tha…	3Ac	Optional, authors must pay a fee. Authors allowed to post pre-print version of their articles.	2c	All data on which the conclusions given in the publication are based must be publicly available. Bioinformatics fully supports the recommendations of the National Academies regarding data sharing (see Board on Life Sciences, Sharing Publication-Related Data and Materials: Responsibilities of Authorship in the Life Sciences. Available at www.nap.edu/books/0309088593/html). If the analysis is based…	1Ccx	If the manuscript describes new software tools or the implementation of novel algorithms the software must be freely available to non-commercial users at the time of submission, and appropriate test data should be made available. Availability must be clearly stated in the article. Authors must also ensure that the software and test data is available for a full TWO YEARS following publication. The…	3Cc	Only directly relevant material should be included in the full text of manuscripts. Supporting materials and Appendices which are not essential for inclusion in the full text, but would nevertheless benefit the reader, can be published as online-only Supplementary Data. Supplementary Data should be submitted for review, in a separate file or files from the manuscript. Authors should make sure tha…	2Ac	Optional, authors must pay a fee. Authors allowed to post pre-print version of their articles.	2c^	Authors are encouraged to deposit as much of their data as possible in publicly accessible databases. Such deposition may facilitate access to data during the review process and postpublication. Fossils or other rare specimens must be deposited in a museum or repository and be made available to qualified researchers for examination.	no explicit
Biometrical Journal	BIOMETRICAL J	0323-3847	937	1.208	1.135	0.3	70	6.7	0.00509	0.703	Mathematical & Computational Biology; Statistics & Probability	Wiley-VCH Verlag GmbH	Biometrical Journal		http://onlinelibrary.wiley.com/journal/10.1002/(ISSN)1521-4036/homepage/ForAuthors.html	(included within supplementary materials)	3Ac	(included within supplementary materials)	3Ac	Authors are therefore encouraged to submit data sets used as examples, source code of data analyses presented, sources of simulation studies or implementations of new methodology, etc., as Supporting Information for online publication. Open-source statistical software environments or programming languages with freely available interpreters/compilers are preferred.	3Ac	Optional, authors must pay a fee	2c	The journal supports Reproducible Research. Authors are therefore strongly encouraged to submit computer code and data sets used to illustrate new methods. These will be published as Supporting Information on the journal's webpage once the article was accepted for publication. For further instructions, please see section “Reproducible Research” below	3Ac	The journal supports Reproducible Research. Authors are therefore strongly encouraged to submit computer code and data sets used to illustrate new methods. These will be published as Supporting Information on the journal's webpage once the article was accepted for publication. For further instructions, please see section “Reproducible Research” below	3Ac	Supplementary material, i.e. images, tables, data or source code that are not part of the manuscript, can be uploaded and published as Supporting Information on the journal website. This material will not be edited, but published as received.	3Acxy	Optional, authors must pay a fee	2c	If closely related work has already been published or is submitted for publication in another journal this has to be made appropriately clear in the cover letter and in the manuscript. The related work, if not yet published, has to be submitted as Supporting Information (supplementary material) for review. Supplementary material, i.e. images, tables, data or source code that are not part of the m…	The submitted material will be reviewed by the Reproducible Research Editor after acceptance of the manuscript. It is mandatory that results reported in the manuscript coincide with results produced by the software code submitted.
Biometrics	BIOMETRICS	0006-341X	13768	1.867	2.401	0.289	135	>10.0	0.02161	1.632	Biology; Mathematical & Computational Biology; Statistics & Probability	Wiley-Blackwell Publishing	Biometrics		http://www.biometrics.tibs.org/	On acceptance of a paper, authors are encouraged to submit to Biometrics the data used in their illustrative examples and also any computer code used in the analysis. Data and code are not subject to review and will be posted “as-is.”	3Ac	On acceptance of a paper, authors are encouraged to submit to Biometrics the data used in their illustrative examples and also any computer code used in the analysis. Data and code are not subject to review and will be posted “as-is.”	3Ac	[optional, may be requested, endergoes review, will be published]	3ABc	Subscription, but authors allowed to post articles for non-commercial reasons	3c	On acceptance of a paper, authors are encouraged to submit to Biometrics the data used in their illustrative examples and also any computer code used in the analysis. Data and code are not subject to review and will be posted “as-is.”	3Acxy	Biometrics encourages authors to include software implementing proposed methodology with their papers at the time of submission, such as code implementing simulations or data analyses presented in the paper or more generic software (e.g., an R package or SAS macro). The Co-Editors strongly encourage authors of accepted papers to prepare and include accessible such software with the final versions…	3Ac	In the light of increasing pressure on journal space, Biometrics is posting online supplementary material for published papers. These instructions describe the general policy and guidelines for supplementary materials. Specific questions regarding supplementary materials should be sent to biometrics@tibs.org. During 2012, we will be transitioning from posting supplementary materials for Biometric…	3Acxy	Subscription, but authors allowed to post articles for non-commercial reasons	3c	Ancillary materials such as video, illustrations, data sets, etc. may be submitted for online publication with your article. These materials are subject to review and approval of the editorial staff, and should be included with article submission.	no explicit
Biometrika	BIOMETRIKA	0006-3444	13205	1.933	2.309	0.272	81	>10.0	0.01772	2.271	Biology; Mathematical & Computational Biology; Statistics & Probability	Oxford University Press	Biometrika		http://www.oxfordjournals.org/our_journals/biomet/for_authors/index.html	no explicit	5	no explicit	5	no explicit	5	Subscription, but authors allowed to post "post-print" to "institutional and/or centrally organized repositories" 12 months after initial publication	3c	More than double the limit of other publishers. Hosting for large tables, figures and source code. Strengthen the credibility of your work by allowing your colleagues to verify your results. Or let us host your video abstract at no extra charge.	4	Not mentioned	5	In some cases there is also a file of supplementary material, and/or a copy of any important unpublished references.	3Cc	Subscription, but authors allowed to post "post-print" to "institutional and/or centrally organized repositories" 12 months after initial publication	3c^		no explicit
Biostatistics	BIOSTATISTICS	1465-4644	1972	3.246	3.809	0.443	61	6.1	0.01209	2.409	Mathematical & Computational Biology; Statistics & Probability	Oxford University Press	Biostatistics		http://www.oxfordjournals.org/our_journals/biosts/for_authors/msprep_submission.html	(included within supplementary materials)	3Ac	Authors are encouraged to present extensive supporting material, such as software or data on the journal’s website as supplementary materials	3Ac	Supplementary material with substantive content, typically technical appendices or extensive simulation studies, should be submitted with the original manuscript in order that it can be included in the review process. Supplementary material that does not require review, typically data-sets which are too large to be printed in the journal, need not be submitted with the manuscript. The paper shoul…	2Ac	Optional, authors must pay a fee. Authors allowed to post pre-print version of their articles.	2c	Authors are encouraged to present extensive supporting material, such as software or data on the journal’s website as supplementary materials. The editors may also require authors to use the supplementary material feature for detailed descriptions of simulation studies or other technical material as a condition of acceptance of a paper.	3Acy	Authors are encouraged to present extensive supporting material, such as software or data on the journal’s website as supplementary materials	3Acy	Authors are encouraged to present extensive supporting material, such as software or data on the journal’s website as supplementary materials. The editors may also require authors to use the supplementary material feature for detailed descriptions of simulation studies or other technical material as a condition of acceptance of a paper.	3Ac	Optional, authors must pay a fee. Authors allowed to post pre-print version of their articles.	2c^	Our reproducible research policy is for papers in the journal to be kite-marked D if the data on which they are based are freely available, C if the authors’ code is freely available, and R if both data and code are available, and our Associate Editor for Reproducibility is able to use these to reproduce the results in the paper. Data and code are published electronically on the journal’s website…	Our reproducible research policy is for papers in the journal to be kite-marked D if the data on which they are based are freely available, C if the authors’ code is freely available, and R if both data and code are available, and our Associate Editor for Reproducibility is able to use these to reproduce the results in the paper
BMC Bioinformatics	BMC BIOINFORMATICS	1471-2105	10850	3.428	4.108	0.581	651	3.4	0.07313	1.515	Biochemical Research Methods; Biotechnology & Applied Microbiology; Mathematical & Computational Biology	BioMed Central LTD	BMC Bioinformatics		http://www.biomedcentral.com/bmcbioinformatics/ifora/	[Databases: Nucleotide sequences - DDBJ, EMBL/EBI, GenBank. Protein sequences - SwissProt, PIR. Protein structures - Worldwide Protein Data Bank. Nucleic acide structures - Nucleic Acide Database at Rutgers. ]Crystal structures of organic compounds - Cambridge Crystallographic Data Centre. Structures of chemical substances - PubChem Substance. Bioactivity screens of chemical substances - PubChem …	1Ac	no explicit	5	readily reproducible materials described in the manuscript, including all relevant raw data, will be freely available to any scientist wishing to use them for non-commercial purposes. Nucleic acid sequences, protein sequences, and atomic coordinates should be deposited in an appropriate database in time for the accession number to be included in the published article. In computational studies whe…	1Ca	Yes	1c	Submission of a manuscript to a BioMed Central journal implies that readily reproducible materials described in the manuscript, including all relevant raw data, will be freely available to any scientist wishing to use them for non-commercial purposes.	1Cay	Not mentioned	5	Submission of a manuscript to a BioMed Central journal implies that readily reproducible materials described in the manuscript, including all relevant raw data, will be freely available to any scientist wishing to use them for non-commercial purposes.	2Aay	Yes	1c	Since many weblinks and URLs rapidly become broken, BMC Bioinformatics requires that all supplementary data are included as additional files rather than as a link to your own website. These files can be uploaded using the 'Additional Material files' button in the manuscript submission tool. Through a special arrangement with LabArchives, LLC, authors submitting manuscripts to BMC Bioinformatics c…	no explicit
BMC Systems Biology	BMC SYST BIOL	1752-0509	716	4.064	4.064	0.626	123	1.8	0.00475	1.454	Mathematical & Computational Biology	BioMed Central LTD	BMC Systems Biology		http://www.biomedcentral.com/bmcsystbiol/ifora/	[Databases: Nucleotide sequences - DDBJ, EMBL/EBI, GenBank. Protein sequences - SwissProt, PIR. Protein structures - Worldwide Protein Data Bank. Nucleic acide structures - Nucleic Acide Database at Rutgers. Crystal structures of organic compounds - Cambridge Crystallographic Data Centre. Structures of chemical substances - PubChem Substance. Bioactivity screens of chemical substances - PubChem B…	1Ac	no explicit	5	Submission of a manuscript to BMC Systems Biology implies that readily reproducible materials described in the manuscript, including all relevant raw data, will be freely available to any scientist wishing to use them for non-commercial purposes. Nucleic acid sequences, protein sequences, and atomic coordinates should be deposited in an appropriate database in time for the accession number to be …	1Aa	Yes	1c	Submission of a manuscript to a BioMed Central journal implies that readily reproducible materials described in the manuscript, including all relevant raw data, will be freely available to any scientist wishing to use them for non-commercial purposes.	1Cay	Not mentioned	5	Submission of a manuscript to a BioMed Central journal implies that readily reproducible materials described in the manuscript, including all relevant raw data, will be freely available to any scientist wishing to use them for non-commercial purposes.	2Aa	Yes	1c	Through a special arrangement with LabArchives, LLC, authors submitting manuscripts to BMC Systems Biology can obtain a complimentary subscription to LabArchives with an allotment of 100MB of storage. LabArchives is an Electronic Laboratory Notebook which will enable scientists to share and publish data files in situ; you can then link your paper to these data. Data files linked to published arti…	no explicit
British Journal of Mathematical & Statistical Psychology	BRIT J MATH STAT PSY	0007-1102	802	0.83	1.145	0.333	36	>10.0	0.00166	0.726	Mathematics, Interdisciplinary Applications; Statistics & Probability	British Psychological Society	British Journal of Mathematical & Statistical Psychology		http://onlinelibrary.wiley.com/journal/10.1111/(ISSN)2044-8317/homepage/ForAuthors.html	no explicit	5	BMSP encourages authors to submit supporting information for online only publication. This may include software code, supplementary figures, sound files, videoclips etc. These will be posted on Wiley Online Library with the article. The print version will have a note indicating that extra material is available online.	3Ac	BMSP encourages authors to submit supporting information for online only publication. This may include software code, supplementary figures, sound files, videoclips etc. These will be posted on Wiley Online Library with the article. The print version will have a note indicating that extra material is available online.	3Ac	Subscription	4c	Not mentioned	5	BMSP encourages authors to submit supporting information for online only publication. This may include software code, supplementary figures, sound files, videoclips etc. These will be posted on Wiley Online Library with the article. The print version will have a note indicating that extra material is available online.	3Ac	BMSP encourages authors to submit supporting information for online only publication. This may include software code, supplementary figures, sound files, videoclips etc. These will be posted on Wiley Online Library with the article. The print version will have a note indicating that extra material is available online.	3Acy	Subscription	4c	BMSP encourages authors to submit supporting information for online only publication. This may include software code, supplementary figures, sound files, videoclips etc. These will be posted on Wiley Online Library with the article. The print version will have a note indicating that extra material is available online. Software code/syntax for widely available or open source software that enables …	no explicit
Canadian Journal of Statistics	CAN J STAT	0319-5724	748	0.905	1.028	0.083	36	>10.0	0.00352	0.939	Statistics & Probability	Wiley-Blackwell Publishing	Canadian Journal of Statistics		http://onlinelibrary.wiley.com/journal/10.1002/(ISSN)1708-945X/homepage/ForAuthors.html; http://authorservices.wiley.com/bauthor/suppmat.asp	no explicit	5	no explicit	5	Wiley-Blackwell is able to host online approved supporting information that authors submit with their paper. Supporting information must be important, ancillary information that is relevant to the parent article but which does not or cannot appear in the printed edition of the journal.	3Ac	Subscription	4c	Not mentioned	5	Not mentioned	5	Wiley-Blackwell is able to host online approved supporting information that authors submit with their paper. Supporting information must be important, ancillary information that is relevant to the parent article but which does not or cannot appear in the printed edition of the journal.	3Acy	Subscription	4c		no explicit
Cell	CELL	0092-8674	153972	31.152	32.628	6.825	359	8.7	0.69859	20.124	Biochemistry & Molecular Biology; Cell Biology	Cell Press	Cell		http://www.cell.com/authors	One of the terms and conditions of publishing in Cell is that authors be willing to distribute any materials and protocols used in the published experiments to qualified researchers for their own use. Materials include but are not limited to cells, DNA, antibodies, reagents, organisms, and mouse strains, or if necessary the relevant ES cells. These must be made available with minimal restrictions…	1Ac	no explicit	5	In general, Supplemental Information is limited to data and other materials that directly support the main conclusions of a paper but are considered additional or secondary support for the main conclusions, or cannot be included in the main paper for reasons such as space or file format restrictions. Supplemental Information should be within the conceptual scope of the main paper and not extend b…	3Ac	Delayed 12 months	2c	One of the terms and conditions of publishing in Cell is that authors be willing to distribute any materials and protocols used in the published experiments to qualified researchers for their own use.	4Ba	Not mentioned	5	One of the terms and conditions of publishing in Cell is that authors be willing to distribute any materials and protocols used in the published experiments to qualified researchers for their own use.	1Ccy	Delayed 12 months	2c^	Manuscripts are considered with the understanding that no part of the work has been published previously in print or electronic format and the paper is not under consideration by another publication or electronic medium. Prior publication could include, but is not limited to, deposition of all or part of the data in a publicly-accessible preprint or poster repository. Questions related to this po…	no explicit
Chemometrics and Intelligent Laboratory Systems	CHEMOMETR INTELL LAB	0169-7439	3988	2.111	2.436	0.278	126	8.6	0.00768	0.656	Automation & Control Systems; Chemistry, Analytical; Computer Science, Artificial Intelligence; Instruments & Instrumentation; Mathematics, Interdisciplinary Applications; Statistics & Probability	Elsevier Science BV	Chemometrics and Intelligent Laboratory Systems		http://www.elsevier.com/wps/find/journaldescription.cws_home/502682/authorinstructions	(included within supplementary materials)	3Ac	no explicit	5	Elsevier accepts electronic supplementary material to support and enhance your scientific research. Supplementary files supplied will be published online alongside the electronic version of your article.	3Ac	Optional, authors must pay a fee	2c	Elsevier accepts electronic supplementary material to support and enhance your scientific research. Supplementary files supplied will be published online alongside the electronic version of your article.	3Ac	Not mentioned	5	Elsevier accepts electronic supplementary material to support and enhance your scientific research. Supplementary files supplied will be published online alongside the electronic version of your article.	3Acy	Optional, authors must pay a fee	2c*	Elsevier accepts video material and animation sequences to support and enhance your scientific research. Authors who have video or animation files that they wish to submit with their article are strongly encouraged to include these within the body of the article. This can be done in the same way as a figure or table by referring to the video or animation content and noting in the body text where …	no explicit
Chinese Science Bulletin	CHINESE SCI BULL	1001-6538	5116	0.917	0.923	0.187	631	6	0.0119	0.217	Multidisciplinary Science	Springer	Chinese Science Bulletin		http://www.springer.com/new+%26+forthcoming+titles+(default)/journal/11434	no explicit	5	no explicit	5	no explicit	5	Yes	1c	Contributions are required of a concise, focused account of the findings and reliable essential data. They should be well organized and written clearly and simply, avoiding exhaustive tables and figures. Authors are advised to use internationally agreed nomenclature, express all measurements in SI units, and quote all the relevant references.	3Ac	Not mentioned	5	Not mentioned	3Acy	Yes	1c	Springer accepts electronic multimedia files (animations, movies, audio, etc.) and other supplementary files to be published online along with an article or a book chapter. This feature can add dimension to the author's article, as certain information cannot be printed or is more convenient in electronic form.	no explicit
Combinatorics, Probability & Computing	COMB PROBAB COMPUT	0963-5483	541	0.645	0.836	0.08	50	7.1	0.00623	1.142	Computer Science, Theory & Methods; Mathematics; Statistics & Probability	Cambridge University Press	Combinatorics, Probability & Computing		http://journals.cambridge.org/action/displayMoreInfo?jid=CPC&type=ifc	no explicit	5	no explicit	5	no explicit	5	Subscription	4c	Not mentioned	5	Not mentioned	5	Not mentioned	5	Subscription	4c		no explicit
Communications in Statistics - Simulation and Computation	COMMUN STAT-SIMUL C	0361-0918	640	0.383	0.394	0.03	133	>10.0	0.00225	0.242	Statistics & Probability	Taylor & Francis	Communications in Statistics - Simulation and Computation		http://www.tandf.co.uk/journals/authors/lsspauth.pdf	no explicit	5	no explicit	5	Supplementary material, including animations, movie files, sound files and text files, can be submitted for publication in the online edition of our journals. There is normally no time limit on hosting supplementary material. Supplementary material should be submitted at the same time as your manuscript.	3Ac	Subscription	4c	Not mentioned	5	Not mentioned	5	Not mentioned	5	Subscription	4c*		no explicit
Communications in Statistics - Theory and Methods	COMMUN STAT-THEOR M	0361-0926	1910	0.406	0.474	0.037	268	>10.0	0.00578	0.287	Statistics & Probability	Taylor & Francis	Communications in Statistics - Theory and Methods		http://www.tandf.co.uk/journals/authors/lstaauth.pdf; http://journalauthors.tandf.co.uk/preparation/multimedia.asp	no explicit	5	no explicit	5	Supplementary material, including animations, movie files, sound files and text files, can be submitted for publication in the online edition of our journals. There is normally no time limit on hosting supplementary material. Supplementary material should be submitted at the same time as your manuscript.	3Ac	Subscription	4c	Not mentioned	5	Not mentioned	5	Not mentioned	5	Subscription	4c*		no explicit
Complexity	COMPLEXITY	1076-2787	517	0.948	1.154	0.333	21	7.4	0.00104	0.35	Mathematics, Interdisciplinary Applications; Multidisciplinary Science	John Wiley & Sons	Complexity		http://onlinelibrary.wiley.com/journal/10.1002/(ISSN)1099-0526/homepage/ForAuthors.html	no explicit	5	no explicit	5	Wiley-Blackwell is able to host online approved supporting information that authors submit with their paper. Supporting information must be important, ancillary information that is relevant to the parent article but which does not or cannot appear in the printed edition of the journal.	3Ac	Optional, authors must pay a fee	2c	Full-length research articles are expected to contain new data. They will be well referenced and should be 4000 words or less in length.	2Ac	Not mentioned	5	Wiley-Blackwell is able to host online approved supporting information that authors submit with their paper. Supporting information must be important, ancillary information that is relevant to the parent article but which does not or cannot appear in the printed edition of the journal.	3Acxy	Optional, authors must pay a fee	2c	Copies of unpublished papers and technical reports cited in the manuscript and needed for review should be uploaded on the online system as “supplementary files for review”.	no explicit
Computers in Biology and Medicine	COMPUT BIOL MED	0020-4825	1330	1.269	1.485	0.077	130	4.9	0.00339	0.324	Biology; Computer Science, Interdisciplinary Applications; Engineering, Biomedical; Mathematical & Computational Biology	Pergamon-Elsevier Science LTD	Computers in Biology and Medicine		http://www.elsevier.com/wps/find/journaldescription.cws_home/351/authorinstructions	no explicit	5	no explicit	5	no explicit	5	Optional, authors must pay a fee	2c	Not mentioned	5	Not mentioned	5	Implied	4	Optional, authors must pay a fee	2c*		no explicit
Computational Statistics & Data Analysis	COMPUT STAT DATA AN	0167-9473	3251	1.228	1.406	0.466	335	4	0.02058	0.713	Computer Science, Interdisciplinary Applications; Statistics & Probability	Elsevier Science BV	Computational Statistics & Data Analysis		http://www.elsevier.com/wps/find/journaldescription.cws_home/505539/authorinstructions	(included within supplementary materials)	3Ac	no explicit	5	Elsevier accepts electronic supplementary material to support and enhance your scientific research. Supplementary files supplied will be published online alongside the electronic version of your article.	3Ac	Optional, authors must pay a fee	2c	Elsevier accepts electronic supplementary material to support and enhance your scientific research. Supplementary files supplied will be published online alongside the electronic version of your article.	3Ac	Not mentioned	5	Elsevier accepts electronic supplementary material to support and enhance your scientific research. Supplementary files supplied will be published online alongside the electronic version of your article.	3Acy	Optional, authors must pay a fee	2c*	Elsevier accepts video material and animation sequences to support and enhance your scientific research. Authors who have video or animation files that they wish to submit with their article are strongly encouraged to include these within the body of the article. This can be done in the same way as a figure or table by referring to the video or animation content and noting in the body text where …	no explicit
Computational Statistics	COMPUTATION STAT	0943-4062	256	0.731	0.624	0.045	44	6.4	0.00154	0.398	Statistics & Probability	Springer Heidelberg	Computational Statistics		http://www.springer.com/statistics/journal/180	no explicit	5	no explicit	5	Springer accepts electronic multimedia files (animations, movies, audio, etc.) and other supplementary files to be published online along with an article or a book chapter. Electronic supplementary material will be published as received from the author without any conversion, editing, or reformatting.	3Ac	Optional, authors must pay a fee	2c	Not mentioned	5	Not mentioned	5	Springer accepts electronic multimedia files (animations, movies, audio, etc.) and other supplementary files to be published online along with an article or a book chapter. Electronic supplementary material will be published as received from the author without any conversion, editing, or reformatting.	3Acy	Optional, authors must pay a fee	2c	Springer accepts electronic multimedia files (animations, movies, audio, etc.) and other supplementary files to be published online along with an article or a book chapter. This feature can add dimension to the author's article, as certain information cannot be printed or is more convenient in electronic form.	no explicit
Comptes rendus de l'Academie bulgare des Sciences	CR ACAD BULG SCI	1310-1331	305	0.204		0.098	224	4.7	0.00074		Multidisciplinary Science	Publishing House of the Bulgarian Academy of Science	Comptes rendus de l'Academie bulgare des Sciences		http://www.proceedings.bas.bg/	no explicit	5	no explicit	5	no explicit	5	Yes	1c	Not mentioned	5	Not mentioned	5	Not mentioned	5	Yes	1c		no explicit
Current Bioinformatics	CURR BIOINFORM	1574-8936	92	1.688	1.444	0.04	25		0.00057	0.433	Biochemical Research Methods; Mathematical & Computational Biology	Bentham Science Publishing LTD	Current Bioinformatics		http://www.benthamscience.com/cbio/MSandI.htm	(included within supplementary materials)	3Ac	no explicit	5	We do encourage to append supportive material, for example a PowerPoint file containing a talk about the study, a PowerPoint file containing additional screenshots, a Word, RTF, or PDF document showing the original instrument(s) used, a video, or the original data (SAS/SPSS files, Excel files, Access Db files etc.) provided it is inevitable or endorsed by the journal's Editor. Any additional file…	3Ac	Subscription	4c	There is no restriction on the number of figures, tables or additional files e.g. video clips, animation and datasets, that can be included with each article online. Authors should include all relevant supporting data with each article (Refer to Supplementary Material section).	2Ac	Implied	4	We do encourage to append supportive material, for example a PowerPoint file containing a talk about the study, a PowerPoint file containing additional screenshots, a Word, RTF, or PDF document showing the original instrument(s) used, a video, or the original data (SAS/SPSS files, Excel files, Access Db files etc.) provided it is inevitable or endorsed by the journal's Editor. Any additional file…	3Ac	Subscription	4c		no explicit
Current Science	CURR SCI INDIA	0011-3891	6499	0.782	1.11	0.257	378	7.1	0.01566	0.324	Multidisciplinary Science	Indian Academy of Sciences	Current Science		http://www.ias.ac.in/currsci/publish2011.pdf	no explicit	5	no explicit	5	no explicit	5	Yes	1c	Not mentioned	5	Not mentioned	5	Detailed tables can be submitted as supplementary material, which will be published online. If tables with huge data are not submitted as supplementary material and are found suitable for online publishing only, the discretion to use these as supplementary material lies with the journal. The authors will be informed about this during the processing of their manuscripts.	3Acy	Yes	1c	Detailed tables can be submitted as supplementary material, which will be published online. If tables with huge data are not submitted as supplementary material and are found suitable for online publishing only, the discretion to use these as supplementary material lies with the journal. The authors will be informed about this during the processing of their manuscripts. Any details and queries re…	no explicit
Defence Science Journal	DEFENCE SCI J	0011-748X	177	0.227	0.237	0.048	83	6	0.00031	0.042	Multidisciplinary Science	Defence Scientific Information Document Centre	Defence Science Journal		http://publications.drdo.gov.in/ojs/index.php/dsj/about/submissions	no explicit	5	no explicit	5	no explicit	5	Yes	1c	Not mentioned	5	Not mentioned	5	Not mentioned	5	Yes	1c		no explicit
Discrete Dynamics in Nature and Society	DISCRETE DYN NAT SOC	1026-0226	294	1.577	1.07	0.115	87	2.7	0.00146	0.33	Multidisciplinary Science	Hindawi Publishing Corporation	Discrete Dynamics in Nature and Society		http://www.hindawi.com/journals/ddns/guidelines/	no explicit	5	no explicit	5	no explicit	5	Yes	1c	Not mentioned	5	Not mentioned	5	Not mentioned	5	Yes	1c		no explicit
Econometrics Journal	ECONOMET J	1368-4221	493	0.733		0.125	48	6.9	0.00367		Mathematics, Interdisciplinary Applications; Statistics & Probability	Wiley-Blackwell Publishing	Econometrics Journal		http://onlinelibrary.wiley.com/journal/10.1111/(ISSN)1368-423X/homepage/ForAuthors.html; http://authorservices.wiley.com/bauthor/suppmat.asp	no explicit	5	no explicit	5	Wiley-Blackwell is able to host online approved supporting information that authors submit with their paper. Supporting information must be important, ancillary information that is relevant to the parent article but which does not or cannot appear in the printed edition of the journal.	3Ac	Subscription	4c	Not mentioned	5	Not mentioned	5	Wiley-Blackwell is able to host online approved supporting information that authors submit with their paper. Supporting information must be important, ancillary information that is relevant to the parent article but which does not or cannot appear in the printed edition of the journal.	3Ac	Subscription	4c		no explicit
Econometric Reviews	ECONOMET REV	0747-4938	670	1.745		0.2	25	9.6	0.00541		Mathematics, Interdisciplinary Applications; Statistics & Probability	Taylor & Francis	Econometric Reviews		http://www.tandf.co.uk/journals/authors/lecrauth.asp; http://journalauthors.tandf.co.uk/preparation/multimedia.asp	no explicit	5	no explicit	5	Supplementary material, including animations, movie files, sound files and text files, can be submitted for publication in the online edition of our journals. There is normally no time limit on hosting supplementary material. Supplementary material should be submitted at the same time as your manuscript.	3Ac	Subscription	4c	Not mentioned	5	Not mentioned	5	Not mentioned	5	Subscription	4c*		no explicit
Econometrica	ECONOMETRICA	0012-9682	20643	4	5.321	0.246	61	>10.0	0.04303	7.715	Mathematics, Interdisciplinary Applications; Statistics & Probability	Wiley-Blackwell Publishing	Econometrica		http://www.econometricsociety.org/submissions.asp	authors of accepted papers must submit data sets, programs, and information on empirical analysis, experiments and simulations that are needed for replication	1Ac	Source code for computer programs used to conduct the experiment and to analyze the data. This does not include compilers (such as ztree) that are publicly available.	2Cc	providing supplementary material to enable replicable of empirical and experimental work is mandatory. This material will be made available through the Econometrica supplementary material web-page. Source code for computer programs used to conduct the experiment and to analyze the data. This does not include compilers (such as ztree) that are publicly available.	1Ac	Subscription	4c	Authors of accepted papers must submit data sets, programs, and information on empirical analysis, experiments and simulations that are needed for replication	1Acx	Source code for computer programs used to conduct the experiment and to analyze the data. This does not include compilers (such as ztree) that are publicly available.	2Acx	providing supplementary material to enable replicable of empirical and experimental work is mandatory. This material will be made available through the Econometrica supplementary material web-page. Source code for computer programs used to conduct the experiment and to analyze the data. This does not include compilers (such as ztree) that are publicly available.	1Acxy	Subscription	4c	Important procedural aspects should be explained at the submission stage (either in the body of the paper or an appendix as is appropriate for the particular paper and aspects). We leave the decision on what details to initially include to the author. If during the review process the editor or referees feel additional information is needed, requests for that material will be made, and may natural…	all empirical, experimental and simulaton results must be replicable
Electronic Communications in Probability	ELECTRON COMMUN PROB	1083-589X	197	0.557	0.568	0.035	57	5.2	0.00278	0.702	Statistics & Probability	University of Washington Department of Mathematics	Electronic Communications in Probability		http://www.math.washington.edu/~ejpecp/ECP/submissions.php#guidelines	no explicit	5	no explicit	5	no explicit	5	Yes	1c	Not mentioned	5	Not mentioned	5	Not mentioned	5	Yes	1c		no explicit
Electronic Journal of Probability	ELECTRON J PROBAB	1083-6489	440	0.893	1.059	0.194	93	4.2	0.00657	1.237	Statistics & Probability	University of Washington Department of Mathematics	Electronic Journal of Probability		http://www.math.washington.edu/~ejpecp/submissions.php#guidelines	no explicit	5	no explicit	5	no explicit	5	Yes	1c	Not mentioned	5	Not mentioned	5	Not mentioned	5	Yes	1c		no explicit
Endeavour	ENDEAVOUR	0160-9327	352	0.167	0.312	0.038	26	>10.0	0.00044	0.17	History & Philosophy of Science; Multidisciplinary Science	Pergamon-Elsevier Science LTD	Endeavour		http://www.elsevier.com/wps/find/journaldescription.cws_home/574/authorinstructions	(included within supplementary materials)	3Ac	no explicit	5	Elsevier accepts electronic supplementary material to support and enhance your scientific research. Supplementary files supplied will be published online alongside the electronic version of your article.	3Ac	Subscription	4c	Elsevier accepts electronic supplementary material to support and enhance your scientific research. Supplementary files offer the author additional possibilities to publish supporting applications, high-resolution images, background datasets, sound clips and more. Supplementary files supplied will be published online alongside the electronic version of your article in Elsevier Web products, inclu…	3Ac	Not mentioned	5	Elsevier accepts electronic supplementary material to support and enhance your scientific research. Supplementary files supplied will be published online alongside the electronic version of your article.	3Acy	Subscription	4c*	Elsevier accepts video material and animation sequences to support and enhance your scientific research. Authors who have video or animation files that they wish to submit with their article are strongly encouraged to include these within the body of the article. This can be done in the same way as a figure or table by referring to the video or animation content and noting in the body text where …	no explicit
Environmental and Ecological Statistics	ENVIRON ECOL STAT	1352-8505	472	1.18	1.433	0.645	31	6.7	0.00201	0.722	Environmental Sciences; Mathematics, Interdisciplinary Applications; Statistics & Probability	Springer	Environmental and Ecological Statistics		http://www.springer.com/life+sciences/ecology/journal/10651	no explicit	5	no explicit	5	Springer accepts electronic multimedia files (animations, movies, audio, etc.) and other supplementary files to be published online along with an article or a book chapter. Electronic supplementary material will be published as received from the author without any conversion, editing, or reformatting.	3Ac	Optional, authors must pay a fee	2c	Not mentioned	5	Not mentioned	5	Springer accepts electronic multimedia files (animations, movies, audio, etc.) and other supplementary files to be published online along with an article or a book chapter. Electronic supplementary material will be published as received from the author without any conversion, editing, or reformatting.	3Acy	Optional, authors must pay a fee	2c	Springer accepts electronic multimedia files (animations, movies, audio, etc.) and other supplementary files to be published online along with an article or a book chapter. This feature can add dimension to the author's article, as certain information cannot be printed or is more convenient in electronic form.	no explicit
Environmetrics	ENVIRONMETRICS	1180-4009	828	1	1.057	0.143	63	7.6	0.00319	0.545	Environmental Sciences; Mathematics, Interdisciplinary Applications; Statistics & Probability	John Wiley & Sons	Environmetrics		http://onlinelibrary.wiley.com/journal/10.1002/(ISSN)1099-095X/homepage/ForAuthors.html; http://authorservices.wiley.com/bauthor/suppmat.asp	no explicit	5	no explicit	5	Wiley-Blackwell is able to host online approved supporting information that authors submit with their paper. Supporting information must be important, ancillary information that is relevant to the parent article but which does not or cannot appear in the printed edition of the journal.	3Ac	Optional, authors must pay a fee	2c	Not mentioned	5	Not mentioned	5	Wiley-Blackwell is able to host online approved supporting information that authors submit with their paper. Supporting information must be important, ancillary information that is relevant to the parent article but which does not or cannot appear in the printed edition of the journal.	3Ac	Optional, authors must pay a fee	2c		no explicit
Evolutionary Bioinformatics	EVOL BIOINFORM	1176-9343	1097	1.889	11.463	0.077	13	4.4	0.00831	4.202	Evolutionary Biology; Mathematical & Computational Biology	New Zealand Bioinformatics Institute	Evolutionary Bioinformatics		http://www.la-press.com/author_resources.php	Authors submitting manuscripts describing microarray data are required to deposit the data with either of two public repositories: GEO or Array Express and to have the accession numbers available to be published in the article. Authors of manuscripts with new nucleotide or amino acid sequences are asked to deposit the sequence information with GenBank. Authors outside the United States may deposi…	1Ac	no explicit	5	[optional]	3Cc	Yes	1c	All scientifically valid data is worth sharing Often manuscripts are scientifically worthy but may be excluded because of word count or quantity of figures, or because the manuscript may not contribute to desired impact factors. Libertas journals do not impose artificial limits.	3Ac	Not mentioned	5	Authors may include audio, video, large tables or data files as supplementary files.	3Acy	Yes	1c	50 MB of supplementary files More than double the limit of other publishers. Hosting for large tables, figures and source code. Strengthen the credibility of your work by allowing your colleagues to verify your results. Or let us host your video abstract at no extra charge.	no explicit
Finance and Stochastics	FINANC STOCH	0949-2984	749	1.24	1.92	0.545	22	7.4	0.0048	1.682	Mathematics, Interdisciplinary Applications; Statistics & Probability	Springer Heidelberg	Finance and Stochastics		http://www.springer.com/mathematics/quantitative+finance/journal/780	no explicit	5	no explicit	5	no explicit	5	Optional, authors must pay a fee	2c	Not mentioned	5	Not mentioned	5	Not mentioned	3Acy	Optional, authors must pay a fee	2c	Springer accepts electronic multimedia files (animations, movies, audio, etc.) and other supplementary files to be published online along with an article or a book chapter. This feature can add dimension to the author's article, as certain information cannot be printed or is more convenient in electronic form.	no explicit
Fractals - Complex Geometry Patterns and Scaling in Nature and Society	FRACTALS	0218-348X	699	0.5	0.738	0.082	49	>10.0	0.00127	0.355	Mathematics, Interdisciplinary Applications; Multidisciplinary Science	World Scientific Publishing Co Pte Ltd	Fractals - Complex Geometry Patterns and Scaling in Nature and Society		http://www.worldscinet.com/fractals/mkt/instructions.shtml	no explicit	5	no explicit	5	no explicit	5	Optional, authors must pay a fee	2c	Not mentioned	5	Not mentioned	5	Not mentioned	5	Optional, authors must pay a fee	2c*^		no explicit
Fuzzy Sets and Systems	FUZZY SET SYST	0165-0114	13363	2.138	2.551	0.256	227	>10.0	0.01349	0.605	Computer Science, Theory & Methods; Mathematics, Applied; Statistics & Probability	Elsevier Science BV	Fuzzy Sets and Systems		http://www.elsevier.com/wps/find/journaldescription.cws_home/505545/authorinstructions	(included within supplementary materials)	3Ac	no explicit	5	Elsevier accepts electronic supplementary material to support and enhance your scientific research. Supplementary files supplied will be published online alongside the electronic version of your article.	3Ac	Optional, authors must pay a fee	2c	Elsevier accepts electronic supplementary material to support and enhance your scientific research. Supplementary files supplied will be published online alongside the electronic version of your article.	3Ac	Not mentioned	5	Elsevier accepts electronic supplementary material to support and enhance your scientific research. Supplementary files supplied will be published online alongside the electronic version of your article.	3Acy	Optional, authors must pay a fee	2c*	Elsevier accepts video material and animation sequences to support and enhance your scientific research. Authors who have video or animation files that they wish to submit with their article are strongly encouraged to include these within the body of the article. This can be done in the same way as a figure or table by referring to the video or animation content and noting in the body text where …	no explicit
Hacettepe Journal of Mathematics and Statistics	HACET J MATH STAT	1303-5010	20	0.128		0.086	35		0.00012		Mathematics; Statistics & Probability	Hacettepe University Faculty of Science	Hacettepe Journal of Mathematics and Statistics		http://www.mat.hacettepe.edu.tr/hjms/english/advice_to_authors.html	no explicit	5	no explicit	5	no explicit	5	Subscription	4c	Not mentioned	5	Not mentioned	5	Not mentioned	5	Subscription	4c		no explicit
Herald of the Russian Academy of Sciences	HER RUSS ACAD SCI+	1019-3316	225	0.552	0.392	0.082	49	>10.0	0.00038	0.116	History & Philosophy of Science; Multidisciplinary Science	MAIK Nauka, Interperiodica, Springer	Herald of the Russian Academy of Sciences		http://www.maik.ru/cgi-perl/journal.pl?lang=eng&name=herald&page=guid	no explicit	5	no explicit	5	no explicit	5	Subscription	4c	Not mentioned	5	Not mentioned	5	Not mentioned	5	Subscription	4c		no explicit
IBM Journal of Research and Development	IBM J RES DEV	0018-8646	3603	2.519	3.287			>10.0	0.00762	1.366	Computer Science, Hardware & Architecture; Multidisciplinary Science	IBM Corp	IBM Journal of Research and Development		http://www.research.ibm.com/journal/rdauth.html	no explicit	5	no explicit	5	no explicit	5	Subscription	4c	Not mentioned	5	Not mentioned	5	Not mentioned	5	Subscription	4c		no explicit
IEEE-ACM Transactions on Computational Biology and Bioinformatics	IEEE ACM T COMPUT BI	1545-5963	618	2.246	3.026	0.317	60	3.4	0.00393	0.964	Biochemical Research Methods; Computer Science, Interdisciplinary Applications; Mathematical & Computational Biology; Statistics & Probability	IEEE Computer Society	IEEE-ACM Transactions on Computational Biology and Bioinformatics		http://www.computer.org/portal/web/peerreviewjournals/author	(included within supplementary materials)	3Ac	Types of supplemental material can include: proofs, code, experimental data, short movies, appendices, animations and audio files relevant to the research community. It is highly encouraged that authors take advantage of this opportunity to discuss and promote their paper as well as promote the research that drives the industry’s community.	3Ac	IEEE Computer Society Transactions accepts supplemental materials for review. These materials may be published on our Digital Library with the electronic version of the paper, where they can be accessed for free.	3Ac	Subscription, NIH funded articles 12 month delayed or immediate open access for a fee	2c	IEEE Computer Society Transactions accepts and encourages submissions of supplemental materials for review. All supplemental material must be submitted as separate files and must not be included within the same PDF file as the main paper submission. Types of supplemental material can include: proofs, code, experimental data, short movies, appendices, animations and audio files relevant to the res…	3Bc	Types of supplemental material can include: proofs, code, experimental data, short movies, appendices, animations and audio files relevant to the research community. It is highly encouraged that authors take advantage of this opportunity to discuss and promote their paper as well as promote the research that drives the industry’s community.	3Ac	IEEE Computer Society Transactions accepts and encourages submissions of supplemental materials for review. All supplemental material must be submitted as separate files and must not be included within the same PDF file as the main paper submission. Types of supplemental material can include: proofs, code, experimental data, short movies, appendices, animations and audio files relevant to the res…	3Acxy	Subscription, NIH funded articles 12 month delayed or immediate open access for a fee	2c	IEEE Computer Society Transactions accepts and encourages submissions of supplemental materials for review. All supplemental material must be submitted as separate files and must not be included within the same PDF file as the main paper submission. Types of supplemental material can include: proofs, code, experimental data, short movies, appendices, animations and audio files relevant to the res…	no explicit
IEEE Transactions on Information Technology in Biomedicine	IEEE T INF TECHNOL B	1089-7771	1302	1.694	2.268	0.339	121	4.8	0.00421	0.572	Computer Science, Information Systems; Computer Science, Interdisciplinary Applications; Mathematical & Computational Biology; Medical Informatics	Institute of Electrical Electronics Engineers Inc	IEEE Transactions on Information Technology in Biomedicine		http://bme.ee.cuhk.edu.hk/TITB/	no explicit	5	no explicit	5	no explicit	5	Subscription, NIH funded articles 12 month delayed or immediate open access for a fee	2c	Not mentioned	5	Not mentioned	5	Not mentioned	5	Subscription, NIH funded articles 12 month delayed or immediate open access for a fee	2c		no explicit
IET Systems Biology	IET SYST BIOL	1751-8849	187	2.384	2.397	0.267	45	2.1	0.00106	0.696	Cell Biology; Mathematical & Computational Biology	Institue of Engineering Technology	IET Systems Biology		http://scitation.aip.org/journals/doc/IEEDRL-home/info/journals/proceedings/submissions.jsp	no explicit	5	no explicit	5	authors are encouraged to submit additional material as online supplementary material	3Ac	Subscription	4c	Not mentioned	5	Not mentioned	5	authors are encouraged to submit additional material as online supplementary material	3Ac	Subscription	4c^	7.1.5. The author may also post postprints of their work (reviewed, revised and accepted for publication by the IET, but not the published PDF) on repositories, servers and websites of any sort, provided that these servers are operated by the author's institution or the funding body contributing to the research. To comply with funding requirements, authors may also deposit their work (reviewed, r…	no explicit
Infinite Dimensional Analysis, Quantum Probability, and Related Topics	INFIN DIMENS ANAL QU	0219-0257	811	0.464	0.86	0.031	32	>10.0	0.00211	0.57	Mathematics, Applied; Physics, Mathematical; Statistics & Probability	World Scientific Publishing Co Pte Ltd	Infinite Dimensional Analysis, Quantum Probability, and Related Topics		http://www.worldscinet.com/idaqp/mkt/guidelines.shtml	no explicit	5	no explicit	5	no explicit	5	Optional, authors must pay a fee	2c	Not mentioned	5	Not mentioned	5	Not mentioned	5	Optional, authors must pay a fee	2c*^		no explicit
Insurance Mathematics & Economics	INSUR MATH ECON	0167-6687	1340	0.96	1.268	0.252	103	7	0.00516	0.593	Mathematics, Interdisciplinary Applications; Statistics & Probability	Elsevier Science BV	Insurance Mathematics & Economics		http://www.elsevier.com/wps/find/journaldescription.cws_home/505554/authorinstructions	no explicit	5	no explicit	5	no explicit	5	Subscription	4c	Not mentioned	5	Not mentioned	5	Not mentioned	5	Subscription	4c*	Elsevier accepts video material and animation sequences to support and enhance your scientific research. Authors who have video or animation files that they wish to submit with their article are strongly encouraged to include these within the body of the article. This can be done in the same way as a figure or table by referring to the video or animation content and noting in the body text where …	no explicit
International Journal of Agricultural and Statistical Sciences	INT J AGRIC STAT SCI	0973-1903	15	0.092		0.027	75		0		Agriculture, Multidisciplinary; Statistics & Probability	Dr. Ram Kishan	International Journal of Agricultural and Statistical Sciences		http://www.connectjournals.com/author_guidlines.php?bookmark=CJ-033252	no explicit	5	no explicit	5	no explicit	5	Subscription	4c	Not mentioned	5	Not mentioned	5	Not mentioned	5	Subscription	4c		no explicit
International Journal of Bifurcation and Chaos	INT J BIFURCAT CHAOS	0218-1274	4631	0.918	1.279	0.113	230	7.4	0.01073	0.382	Mathematics, Interdisciplinary Applications; Multidisciplinary Science	World Scientific Publishing Co Pte Ltd	International Journal of Bifurcation and Chaos		http://www.worldscinet.com/ijbc/mkt/guidelines.shtml	no explicit	5	no explicit	5	no explicit	5	Optional, authors must pay a fee	2c	Not mentioned	5	Not mentioned	5	Not mentioned	5	Optional, authors must pay a fee	2c*^		no explicit
International Journal of Data Mining and Bioinformatics	INT J DATA MIN BIOIN	1748-5673	52	0.933	1.22	0.037	27		0.00027	0.314	Mathematical & Computational Biology	Inderscience Enterprises LTD	International Journal of Data Mining and Bioinformatics		http://www.inderscience.com/mapper.php?id=31	no explicit	5	no explicit	5	no explicit	5	Optional, authors must pay a fee	2c	Not mentioned	5	Not mentioned	5	This is required for all email submissions only. Those using the online submissions will need to follow the instructions there which include providing the names of 4 experts as detailed below. Any further information in support of online submissions can be entered as a note for the editor or uploaded as a supplementary file.	3Ac	Optional, authors must pay a fee	2c*		no explicit
International Journal of Game Theory	INT J GAME THEORY	0020-7276	1001	0.527	0.674	0	35	>10.0	0.00323	0.831	Mathematics, Interdisciplinary Applications; Statistics & Probability	Springer Heidelberg	International Journal of Game Theory		http://www.springer.com/economics/economic+theory/journal/182	no explicit	5	no explicit	5	Springer accepts electronic multimedia files (animations, movies, audio, etc.) and other supplementary files to be published online along with an article or a book chapter. Electronic supplementary material will be published as received from the author without any conversion, editing, or reformatting.	3Ac	Optional, authors must pay a fee	2c	Not mentioned	5	Not mentioned	5	Springer accepts electronic multimedia files (animations, movies, audio, etc.) and other supplementary files to be published online along with an article or a book chapter. Electronic supplementary material will be published as received from the author without any conversion, editing, or reformatting.	3Acy	Optional, authors must pay a fee	2c	Springer accepts electronic multimedia files (animations, movies, audio, etc.) and other supplementary files to be published online along with an article or a book chapter. This feature can add dimension to the author's article, as certain information cannot be printed or is more convenient in electronic form.	no explicit
International Journal of Physical Sciences	INT J PHYS SCI	1992-1950	76	0.554	0.597	0.018	110		0.00027	0.104	Multidisciplinary Science	Academic Journals	International Journal of Physical Sciences		http://www.academicjournals.org/IJPS/Instruction.htm	no explicit	5	no explicit	5	no explicit	5	Yes	1c	Discussion, speculation and detailed interpretation of data should not be included in the Results but should be put into the Discussion section.	2Ac	Not mentioned	5	Not mentioned	5	Yes	1c^		Materials and methods should be complete enough to allow experiments to be reproduced
International Statistical Review	INT STAT REV	0306-7734	983	0.844	0.969	0.393	28	>10.0	0.00218	0.806	Statistics & Probability	International Statistical Institute	International Statistical Review		http://onlinelibrary.wiley.com/journal/10.1111/(ISSN)1751-5823/homepage/ForAuthors.html	no explicit	5	no explicit	5	no explicit	5	Subscription	4c	Not mentioned	5	Not mentioned	5	Not mentioned	5	Subscription	4c		no explicit
Interdisciplinary Science Reviews	INTERDISCIPL SCI REV	0308-0188	132	0.309	0.345	0.08	25	8.8	0.00052	0.179	Multidisciplinary Science	Maney Publishing	Interdisciplinary Science Reviews		http://maney.co.uk/index.php/journals/isr; http://www.maney.co.uk/index.php/resources/authors/submitting_a_paper/	(included within supplementary materials)	3Ac	no explicit	5	Supplementary material gives authors the opportunity to enhance their work by including material that cannot be included in an article for reasons of space, is of very specific interest, or is not compatible with the standard journal format (e.g. audio or video files, animations, software, models, or large datasets). Supplementary material will be published online and hyperlinked from the article…	3Ac	Optional, authors must pay a fee	2c	Not mentioned	5	Not mentioned	5	Not mentioned	5	Optional, authors must pay a fee	2c		no explicit
Iranian Journal of Science and Technology Transcation A - Science	IRAN J SCI TECHNOL A	1028-6276	27	0.036			0		0.00025		Multidisciplinary Science	Shiraz University	Iranian Journal of Science and Technology Transcation A - Science		http://www.shirazu.ac.ir/en/index.php?page_id=959	no explicit	5	no explicit	5	no explicit	5	Yes	1c	Not mentioned	5	Not mentioned	5	Not mentioned	5	Yes	1c		no explicit
Issues in Science and Technology	ISSUES SCI TECHNOL	0748-5492	247	0.562	0.544	0.237	38	7.1	0.00095	0.267	Engineering, Multidisciplinary; Engineering, Industrial; Multidisciplinary Science	National Academy of Sciences	Issues in Science and Technology		http://www.issues.org/edinfo.html	no explicit	5	no explicit	5	no explicit	5	Yes	1c	Not mentioned	5	Not mentioned	5	Not mentioned	5	Yes	1c		no explicit
Journal of Agricultural, Biological, and Environmental Statistics	J AGR BIOL ENVIR ST	1085-7117	474	0.684	1.232	0.143	28	7.5	0.00175	0.593	Biology; Mathematical & Computational Biology; Statistics & Probability	Springer	Journal of Agricultural, Biological, and Environmental Statistics		http://www.springer.com/statistics/life+sciences,+medicine+%26+health/journal/13253	Real, current data should almost always be used to illustrate the statistical applications being discussed. The source of the data must be fully documented. When it is not practical to include the whole dataset in the paper, the paper should state how the complete dataset can be obtained.	3Ac	When necessary, detailed proofs, computer code, and other lengthy technical portions of a manuscript should be placed in an appendix so that they will not interfere with the primary focus on the paper, which is to be a discussion of the statistical methods and issues being addressed. Real data should almost always be used to illustrate the statistical applications being discussed.	2Ac	When necessary, detailed proofs, computer code, and other lengthy technical portions of a manuscript should be placed in an appendix so that they will not interfere with the primary focus on the paper, which is to be a discussion of the statistical methods and issues being addressed. Real data should almost always be used to illustrate the statistical applications being discussed.	3Ac	Subscription	4c	Not mentioned	5	Not mentioned	5	Springer accepts electronic multimedia files (animations, movies, audio, etc.) and other supplementary files to be published online along with an article or a book chapter. Electronic supplementary material will be published as received from the author without any conversion, editing, or reformatting.	3Acy	Subscription	4c	Springer accepts electronic multimedia files (animations, movies, audio, etc.) and other supplementary files to be published online along with an article or a book chapter. This feature can add dimension to the author's article, as certain information cannot be printed or is more convenient in electronic form.	no explicit
Journal of the American Statistical Association	J AM STAT ASSOC	0162-1459	20867	2.322	3.754	0.223	130	>10.0	0.04053	3.24	Statistics & Probability	American Statistical Association	Journal of the American Statistical Association		http://pubs.amstat.org/page/jasa/information-for-authors	Whenever a dataset is used, its source should be fully documented. When it is not practical to include the whole of a dataset in the paper, the paper should state how the complete dataset can be obtained. Unless conditions of security or confidentiality intervene, availability of the data on which the paper is based is a requirement for publication	1Cc	(included within supplementary materials)	3Ac	Effective January 1, 2011, the co-editors-elect of JASA Theory & Methods ask authors to submit supplementary material with each manuscript to facilitate the review process and to ensure reproducibility of the technical and numerical results reported in the paper. The supplementary file may contain (1) technical derivations and proofs that are used to support the results in the manuscript; (2) com…	2Ac	Subscription, but authors allowed to post articles for non-commercial reasons	3c	Data - Whenever a dataset is used, its source should be fully documented. When it is not practical to include the whole of a dataset in the paper, the paper should state how the complete dataset can be obtained. Unless conditions of security or confidentiality intervene, availability of the data on which the paper is based is a requirement for publication. Whenever possible, authors are encourage…	1Ac	JASA requires that initial submissions be made as PDF files (printable on 8.5 x 11 paper). Please submit a blinded, as well as an unblinded version. Additional files, such as code or programs for review, may also be submitted.	3Ac	Effective January 1, 2011, Co-Editors of JASA Theory & Methods ask authors to submit supplementary material with each manuscript to facilitate the review process and to ensure reproducibility of the technical and numerical results reported in the paper. The supplementary file(s) may contain (1) technical derivations and proofs that are used to support the results in the manuscript; (2) computer c…	2Ac	Subscription, but authors allowed to post articles for non-commercial reasons	3c		no explicit
Journal of Applied Probability	J APPL PROBAB	0021-9002	2591	0.711	0.886	0.1	80	>10.0	0.0074	0.722	Statistics & Probability	Applied Probability Trust	Journal of Applied Probability		http://www.appliedprobability.org/content.aspx?Group=journals&Page=japcontributors	no explicit	5	no explicit	5	no explicit	5	Subscription	4c	Not mentioned	5	Not mentioned	5	Not mentioned	5	Subscription	4c		no explicit
Journal of Applied Statistics	J APPL STAT	0266-4763	934	0.407	0.536	0.082	97	8.7	0.0024	0.28	Statistics & Probability	Routledge Journals, Taylor & Francis	Journal of Applied Statistics		http://www.tandf.co.uk/journals/authors/cjasauth.asp; http://journalauthors.tandf.co.uk/preparation/multimedia.asp	no explicit	5	no explicit	5	Supplementary material, including animations, movie files, sound files and text files, can be submitted for publication in the online edition of our journals. There is normally no time limit on hosting supplementary material. Supplementary material should be submitted at the same time as your manuscript.	3Ac	Subscription	4c	Not mentioned	5	Not mentioned	5	Supplementary material, including animations, movie files, sound files and text files, can be submitted for publication in the online edition of our journals. There is normally no time limit on hosting supplementary material. Supplementary material should be submitted at the same time as your manuscript.	3Ac	Subscription	4c*		no explicit
Journal of Biological Systems	J BIOL SYST	0218-3390	275	0.522	0.629	0.125	40	7.6	0.00065	0.198	Biology; Mathematical & Computational Biology	World Scientific Publishing Co Pte Ltd	Journal of Biological Systems		http://www.worldscinet.com/jbs/mkt/guidelines.shtml	no explicit	5	no explicit	5	no explicit	5	Optional, authors must pay a fee	2c	Not mentioned	5	Not mentioned	5	Not mentioned	5	Optional, authors must pay a fee	2c*^		no explicit
Journal of Biopharmaceutical Statistics	J BIOPHARM STAT	1054-3406	606	1.117		0.123	73	5.2	0.00352		Pharmacology & Pharmacy; Statistics & Probability	Taylor & Francis	Journal of Biopharmaceutical Statistics		http://www.tandf.co.uk/journals/authors/lbpsauth.asp; http://journalauthors.tandf.co.uk/preparation/multimedia.asp	no explicit	5	no explicit	5	Supplementary material, including animations, movie files, sound files and text files, can be submitted for publication in the online edition of our journals. There is normally no time limit on hosting supplementary material. Supplementary material should be submitted at the same time as your manuscript.	3Ac	Subscription	4c	Not Mentioned	5	Not mentioned	5	Supplementary material, including animations, movie files, sound files and text files, can be submitted for publication in the online edition of our journals. There is normally no time limit on hosting supplementary material. Supplementary material should be submitted at the same time as your manuscript.	3Ac	Subscription	4c*		no explicit
Journal of Business & Economic Statistics	J BUS ECON STAT	0735-0015	2829	1.562	2.565	0.351	37	>10.0	0.00939	2.549	Statistics & Probability	American Statistical Association	Journal of Business & Economic Statistics		http://pubs.amstat.org/page/jbes/information-for-authors	Data sources must be indicated clearly in the article. Upon acceptance, authors may submit datasets of published papers for readers to download easily from the JBES website. For papers using datasets built up from publicly available data, providing the data will be a requirement for final acceptance.	3Ac	(included within supplementary materials)	3Ac	Authors are encouraged to submit supplementary materials that will accompany the main article. The supplementary materials can provide further detail on the ideas developed in the paper, data sets and code for implementing methods and running simulations. The materials can thus enable readers to apply the paper's proposed methods to their own data and to replicate much of the analysis and simulat…	3Ac	Subscription, but authors allowed to post articles for non-commercial reasons	3c	Data sources must be indicated clearly in the article. Upon acceptance, authors may submit datasets of published papers for readers to download easily from the JBES website. For papers using datasets built up from publicly available data, providing the data will be a requirement for final acceptance. (The policy can be waived on a case-by-case basis when the data are proprietary or prohibitively …	3Acy	Authors are encouraged to submit supplementary materials that will accompany the main article. The supplementary materials can provide further detail on the ideas developed in the paper, data sets and code for implementing methods and running simulations. The materials can thus enable readers to apply the paper’s proposed methods to their own data and to replicate much of the analysis and simulat…	3Ac	We do encourage to append supportive material, for example a PowerPoint file containing a talk about the study, a PowerPoint file containing additional screenshots, a Word, RTF, or PDF document showing the original instrument(s) used, a video, or the original data (SAS/SPSS files, Excel files, Access Db files etc.) provided it is inevitable or endorsed by the journal's Editor.	3Acy	Subscription, but authors allowed to post articles for non-commercial reasons	3c*	There is no strict page limit on initial submissions, but you may be required to shorten the manuscript in revisions, and papers accepted for publication are generally no more than 30 manuscript pages in length. Authors are encouraged to post other, supplementary material in web appendices. (Please also be sure that your paper is in 11 point font or larger and has no more than 26 lines per page.)…	no explicit
Journal of Chemometrics	J CHEMOMETR	0886-9383	2095	1.291	1.859	0.441	68	7.9	0.00375	0.588	Automation & Control Systems; Chemistry, Analytical; Computer Science, Artificial Intelligence; Instruments & Instrumentation; Mathematics, Interdisciplinary Applications; Statistics & Probability	John Wiley & Sons	Journal of Chemometrics		http://onlinelibrary.wiley.com/journal/10.1002/(ISSN)1099-128X/homepage/ForAuthors.html; http://authorservices.wiley.com/bauthor/suppmat.asp	no explicit	5	no explicit	5	Wiley-Blackwell is able to host online approved supporting information that authors submit with their paper. Supporting information must be important, ancillary information that is relevant to the parent article but which does not or cannot appear in the printed edition of the journal.	3Ac	Optional, authors must pay a fee	2c	Not mentioned	5	Not mentioned	5	Wiley-Blackwell is able to host online approved supporting information that authors submit with their paper. Supporting information must be important, ancillary information that is relevant to the parent article but which does not or cannot appear in the printed edition of the journal.	3Ac	Optional, authors must pay a fee	2c		no explicit
Journal of Computational Biology	J COMPUT BIOL	1066-5277	2649	1.694	2.373	0.339	115	7.2	0.00921	1.024	Biochemical Research Methods; Biotechnology & Applied Microbiology; Computer Science, Interdisciplinary Applications; Mathematical & Computational Biology; Statistics & Probability	Mary Ann Liebert Inc	Journal of Computational Biology		http://www.liebertpub.com/products/manuscript.aspx?pid=31	All sequences, clones, etc. that are reported must be deposited with the appropriate archive (GenBank, GDB, ATCC, etc.). Papers reporting sequences must have an accession number before submission.	1Ac	no explicit	5	no explicit	5	Optional, authors must pay a fee	2c	All sequences, clones, etc. that are reported must be deposited with the appropriate archive (GenBank, GDB, ATCC, etc.). Papers reporting sequences must have an accession number before submission.	4	Not mentioned	5	Not mentioned	5	Optional, authors must pay a fee	2c		no explicit
Journal of Computational and Graphical Statistics	J COMPUT GRAPH STAT	1061-8600	1997	1.258	2	0.113	53	>10.0	0.00795	1.554	Statistics & Probability	American Statistical Association	Journal of Computational and Graphical Statistics		http://pubs.amstat.org/page/jcgs/information-for-authors	Whenever a dataset is used, its source should be fully documented. When it is not practical to include the whole of a dataset in the manuscript, the manuscript should state how the complete dataset can be obtained. Normally, authors are expected to submit such datasets as online supplements to the manuscript.	3Ac	Manuscripts reporting results based on computation should provide enough information so that readers can evaluate the quality of the results. Such information includes estimated accuracy of results, as well as descriptions of pseudorandom number generators, numerical algorithms, computers, programming languages, and major software components that were used. If an accepted manuscript describes sof…	2Ac	Authors are encouraged to submit supplementary materials that are directly related to their papers. The supplements are subject to editorial review and approval. Should the paper be accepted for publication, these materials will be published online	3Ac	Subscription, but authors allowed to post articles for non-commercial reasons	3c	Articles published in JCGS are ordinarily accompanied by online publication of the data and computer code used to illustrate the proposed methods. The goal is to enable readers to replicate much of the analysis and simulations described in a paper and to apply proposed methods to their own data without having to write code from scratch. When it is not practical to include a whole dataset in the m…	1Ac	Articles published in JCGS are ordinarily accompanied by online publication of the data and computer code used to illustrate the proposed methods. The goal is to enable readers to replicate much of the analysis and simulations described in a paper and to apply proposed methods to their own data without having to write code from scratch. When it is not practical to include a whole dataset in the m…	2Ac	Authors are encouraged to submit supplementary materials that are directly related to their papers. The supplements are subject to editorial review and approval. Should the paper be accepted for publication, these materials will be published online	3Ac	Subscription, but authors allowed to post articles for non-commercial reasons	3c*		Manuscripts reporting results based on computation should provide enough information so that readers can evaluate the quality of the results. Such information includes estimated accuracy of results, as well as descriptions of pseudorandom number generators, numerical algorithms, computers, programming languages, and major software components that were used. If an accepted manuscript describes sof…
Journal of Computational Neuroscience	J COMPUT NEUROSCI	0929-5313	1213	2.22	2.173	0.646	65	7	0.00417	0.911	Mathematical & Computational Biology; Neurosciences	Springer	Journal of Computational Neuroscience		http://www.springer.com/biomed/neuroscience/journal/10827	(included within supplementary materials)	3Ac	The Journal of Computational Neuroscience holds as a principle that program code and model parameter data sets must be made freely available for academic use, and requires that authors abide by this principle. When submitting, authors are also required to disclose any financial interest in or relationship to entities that own intellectual property rights to material described in the publication, …	1Aa	The Journal of Computational Neuroscience holds as a principle that program code and model parameter data sets must be made freely available for academic use, and requires that authors abide by this principle. Springer accepts electronic multimedia files (animations, movies, audio, etc.) and other supplementary files to be published online along with an article or a book chapter. Electronic suppl…	2Ac	Optional, authors must pay a fee	2c	Implied	4	The Journal of Computational Neuroscience holds as a principle that program code and model parameter data sets must be made freely available for academic use, and requires that authors abide by this principle. When submitting, authors are also required to disclose any financial interest in or relationship to entities that own intellectual property rights to material described in the publication, …	1Cc	Springer accepts electronic multimedia files (animations, movies, audio, etc.) and other supplementary files to be published online along with an article or a book chapter. This feature can add dimension to the author's article, as certain information cannot be printed or is more convenient in electronic form.	3Acy	Optional, authors must pay a fee	2c	The Authors of Topical Reviews on Techniques are strongly advised to provide tutorial programs that could be published in the web site as supplementary information, as well as linked to databases such as ModelDB (see link below).	no explicit
Johns Hopkins APL Technical Digest	J HOPKINS APL TECH D	0270-5214	141	0.037	0.246	0	8	>10.0	0.0003	0.118	Engineering, Multidisciplinary; Multidisciplinary Science	Johns Hopkins University	Johns Hopkins APL Technical Digest		http://www.jhuapl.edu/techdigest/tdauthguid.pdf	no explicit	5	no explicit	5	no explicit	5	Yes	1c	Not mentioned	5	Not mentioned	5	Not mentioned	5	Yes	1c		no explicit
Journal of the Korean Statistical Society	J KOREAN STAT SOC	1226-3192	48	0.234		0.125	40		0.0003		Statistics & Probability	Korean Statistical Society	Journal of the Korean Statistical Society		http://www.elsevier.com/wps/find/journaldescription.cws_home/713925/authorinstructions	no explicit	5	no explicit	5	no explicit	5	Subscription	4c	Elsevier accepts electronic supplementary material to support and enhance your scientific research. Supplementary files offer the author additional possibilities to publish supporting applications, high-resolution images, background datasets, sound clips and more. Supplementary files supplied will be published online alongside the electronic version of your article in Elsevier Web products, inclu…	3Ac	Not mentioned	5	Elsevier accepts electronic supplementary material to support and enhance your scientific research. Supplementary files offer the author additional possibilities to publish supporting applications, high-resolution images, background datasets, sound clips and more. Supplementary files supplied will be published online alongside the electronic version of your article in Elsevier Web products, inclu…	3Acy	Subscription	4c*	Elsevier accepts video material and animation sequences to support and enhance your scientific research. Authors who have video or animation files that they wish to submit with their article are strongly encouraged to include these within the body of the article. This can be done in the same way as a figure or table by referring to the video or animation content and noting in the body text where …	no explicit
Journal of Mathematical Biology	J MATH BIOL	0303-6812	2929	1.695	1.912	1.493	69	>10.0	0.00588	0.856	Biology; Mathematical & Computational Biology	Springer	Journal of Mathematical Biology		http://www.springer.com/new+%26+forthcoming+titles+(default)/journal/285	no explicit	5	no explicit	5	Springer accepts electronic multimedia files (animations, movies, audio, etc.) and other supplementary files to be published online along with an article or a book chapter. Electronic supplementary material will be published as received from the author without any conversion, editing, or reformatting.	3Ac	Optional, authors must pay a fee	2c	Not mentioned	5	Not mentioned	5	Springer accepts electronic multimedia files (animations, movies, audio, etc.) and other supplementary files to be published online along with an article or a book chapter. Electronic supplementary material will be published as received from the author without any conversion, editing, or reformatting.	3Acy	Optional, authors must pay a fee	2c	Springer accepts electronic multimedia files (animations, movies, audio, etc.) and other supplementary files to be published online along with an article or a book chapter. This feature can add dimension to the author's article, as certain information cannot be printed or is more convenient in electronic form.	no explicit
Journal of Molecular Graphics & Modelling	J MOL GRAPH MODEL	1093-3263	4280	2.169	2.469	0.449	89	>10.0	0.00583	0.657	Biochemical Research Methods; Computer Science, Interdisciplinary Applications; Crystallography; Mathematical & Computational Biology	Elsevier Science BV	Journal of Molecular Graphics & Modelling		http://www.elsevier.com/wps/find/journaldescription.cws_home/525012/description	For papers describing structures of biological macromolecules, the atomic coordinates and the related experimental data must be deposited at a member site of the Worldwide Protein Data Bank, RCSB PDB, MSD-EBI, PDBj, or BMRB. Manuscripts must carry a statement that coordinates and structure factors (or NMR restraints) have been deposited in the Protein Data Bank. The accession number(s) must be ci…	1Ac	no explicit	5	Authors should carefully develop manuscripts with brevity and clarity in mind, and as much material as possible should be deposited online as Supplementary Information. Consider placing items that are not REQUIRED for understanding the main conclusions of the paper, but are necessary for the reasons of repeatability and more detailed analysis in this category.	3ac	Optional, authors must pay a fee	2c	Elsevier accepts electronic supplementary material to support and enhance your scientific research. Supplementary files offer the author additional possibilities to publish supporting applications, high-resolution images, machine-readable files of datasets (especially compounds) sound clips and more. Supplementary files supplied will be published online alongside the electronic version of your ar…	3Ac	Not mentioned	5	Elsevier accepts electronic supplementary material to support and enhance your scientific research. Supplementary files offer the author additional possibilities to publish supporting applications, high-resolution images, machine-readable files of datasets (especially compounds) sound clips and more. Supplementary files supplied will be published online alongside the electronic version of your ar…	3Acy	Optional, authors must pay a fee	2c*	Elsevier accepts video material and animation sequences to support and enhance your scientific research. Authors who have video or animation files that they wish to submit with their article are strongly encouraged to include these within the body of the article. This can be done in the same way as a figure or table by referring to the video or animation content and noting in the body text where …	no explicit
Journal of Multivariate Analysis	J MULTIVARIATE ANAL	0047-259X	2209	1.017	1.37	0.209	153	9.5	0.01114	0.97	Statistics & Probability	Elsevier Science BV	Journal of Multivariate Analysis		http://www.elsevier.com/wps/find/journaldescription.cws_home/622892/authorinstructions	(included within supplementary materials)	3Ac	no explicit	5	Elsevier accepts electronic supplementary material to support and enhance your scientific research. Supplementary files supplied will be published online alongside the electronic version of your article.	3Ac	Optional, authors must pay a fee	2c	Elsevier accepts electronic supplementary material to support and enhance your scientific research. Supplementary files supplied will be published online alongside the electronic version of your article.	3AC	Not mentioned	5	Elsevier accepts electronic supplementary material to support and enhance your scientific research. Supplementary files supplied will be published online alongside the electronic version of your article.	3Acy	Optional, authors must pay a fee	2c*	Elsevier accepts video material and animation sequences to support and enhance your scientific research. Authors who have video or animation files that they wish to submit with their article are strongly encouraged to include these within the body of the article. This can be done in the same way as a figure or table by referring to the video or animation content and noting in the body text where …	no explicit
Journal of Nonparametric Statistics	J NONPARAMETR STAT	1048-5252	352	0.318	0.594	0.094	64	7.3	0.00228	0.516	Statistics & Probability	Taylor & Francis	Journal of Nonparametric Statistics		http://www.tandf.co.uk/journals/authors/gnstauth.asp	(included within supplementary materials)	3Ac	Authors are welcome to submit supplementary technical arguments, computer code, data analysed in the paper, animations, movie files, sound files or any additional information for online publication.	3Ac	Authors are welcome to submit supplementary technical arguments, computer code, data analysed in the paper, animations, movie files, sound files or any additional information for online publication.	3Ac	Optional, authors must pay a fee	2c	Authors are welcome to submit supplementary technical arguments, computer code, data analysed in the paper, animations, movie files, sound files or any additional information for online publication. Please include any supplementary material with your original submission.	3Ac	Authors are welcome to submit supplementary technical arguments, computer code, data analysed in the paper, animations, movie files, sound files or any additional information for online publication.	3Ac	Authors are welcome to submit supplementary technical arguments, computer code, data analysed in the paper, animations, movie files, sound files or any additional information for online publication.	3Acy	Optional, authors must pay a fee	2c*	Please note that supplementary material will be published online as it is submitted. It is therefore the author’s responsibility to thoroughly check the information and formatting of this material, ensuring it is correct before being submitted.	no explicit
Journal of Quality Technology	J QUAL TECHNOL	0022-4065	2049	1.5	2.35	0.31	29	>10.0	0.00383	1.343	Engineering, Industrial; Operations Research & Management Science; Statistics & Probability	American Society for Quality	Journal of Quality Technology		http://asq.org/pub/jqt/author/instructions-for-authors.html	no explicit	5	no explicit	5	no explicit	5	Subscription	4c	Not mentioned	5	Not mentioned	5	Not mentioned	5	Subscription	4c		no explicit
Journal of the Royal Society Interface	J R SOC INTERFACE	1742-5689	1946	4.241	4.466	1.078	166	2.5	0.0144	1.76	Multidisciplinary Science	Royal Society	Journal of the Royal Society Interface		http://rsif.royalsocietypublishing.org/site/misc/preparing-articles.xhtml	(included within supplementary materials)	3Ac	no explicit	5	In order that J. R. Soc. Interface be accessible to readers from a wide variety of backgrounds, it is often necessary for authors to publish equations and some technical details online as electronic supplementary material (ESM). Therefore, ESM in practice form a very important element of many of our articles, and should be considered when thinking about the structure of your article.	3Ac	Optional, authors must pay a fee	2c	To allow others to verify and build on the work published in Royal Society journals it is a condition of publication that authors make available the data and research materials supporting the results in the article.	1Cc	Where possible any other relevant research materials (such as statistical tools, protocols, software etc) should also be made available and details of how they may be obtained should be included in the methods section of the article.	3Cc	Where possible any other relevant research materials (such as statistical tools, protocols, software etc) should also be made available and details of how they may be obtained should be included in the methods section of the article. Authors must disclose upon submission of the manuscript any restrictions on the availability of research materials or data. We can also host electronic supplementary…	2Acy	Optional, authors must pay a fee	2c*	We can also host electronic supplementary material (ESM) on our website, which may include, for example movies, figures and tables. Datasets should be deposited in an appropriate, recognized repository and the associated accession number, link or DOI to the datasets must be included in the methods section of the article. Reference(s) to datasets should also be included in the reference list of th…	no explicit
Journal of the Royal Statistical Society Series A - Statistics in Society	J R STAT SOC A STAT	0964-1998	1999	1.69	2.154	0.821	39	>10.0	0.00595	1.467	Statistics & Probability	Wiley-Blackwell Publishing	Journal of the Royal Statistical Society Series A - Statistics in Society		http://www.rss.org.uk/uploadedfiles/userfiles/files/Submission_Notes_2011.pdf	all possible efforts must be made to make available any data sets that are used in the paper, and it is essential that at least one such data set is guaranteed to be accessible	2Cc	if the results in the paper require complicated software then this should be made available at the submission stage. Failure to comply with these requirements without reasonable explanation may affect the decision on the paper	2Ac	For manuscripts submitted to the journal and in particular for consideration for reading to the Society at an Ordinary Meeting, if the results in the paper require complicated software then this should be made available at the submission stage. In addition, all possible efforts must be made to make available any data sets that are used in the paper, and it is essential that at least one such data…	2Cc	Subscription	4c	All possible efforts must be made to make available any data sets that are used in the paper, and it is essential that at least one such data set is guaranteed to be accessible	2Ac	(included within supplementary materials)	3Ac	For manuscripts submitted to the journal and in particular for consideration for reading to the Society at an Ordinary Meeting, if the results in the paper require complicated software then this should be made available at the submission stage. In addition, all possible efforts must be made to make available any data sets that are used in the paper, and it is essential that at least one such data…	2Cc	Subscription	4c		no explicit
Journal of the Royal Statistical Society Series B - Statistical Methodology	J R STAT SOC B	1369-7412	11683	3.473	4.752	0.638	47	>10.0	0.02045	4.348	Statistics & Probability	Wiley-Blackwell Publishing	Journal of the Royal Statistical Society Series B - Statistical Methodology		http://www.rss.org.uk/uploadedfiles/userfiles/files/Submission_Notes_2011.pdf	all possible efforts must be made to make available any data sets that are used in the paper, and it is essential that at least one such data set is guaranteed to be accessible. Failure to comply with these requirements without reasonable explanation may affect the decision on the paper.	2Cc	if the results in the paper require complicated software then this should be made available at the submission stage.	1Ac	For manuscripts submitted to the journal and in particular for consideration for reading to the Society at an Ordinary Meeting, if the results in the paper require complicated software then this should be made available at the submission stage. In addition, all possible efforts must be made to make available any data sets that are used in the paper, and it is essential that at least one such data…	2Cc	Subscription	1c	For manuscripts submitted to the journal and in particular for consideration for reading to the Society at an Ordinary Meeting, if the results in the paper require complicated software then this should be made available at the submission stage. In addition, all possible efforts must be made to make available any data sets that are used in the paper, and it is essential that at least one such data…	2Ac	For manuscripts submitted to the journal and in particular for consideration for reading to the Society at an Ordinary Meeting, if the results in the paper require complicated software then this should be made available at the submission stage. In addition, all possible efforts must be made to make available any data sets that are used in the paper, and it is essential that at least one such data…	1Ac!	Supporting material may be submitted at the time of submission. Before submission, authors should consider carefully what material could be extracted from the main body of the paper and posted on the publisher’s Web site.	3Acx	Subscription	1c	The supporting material will be regarded as part of the submission for the review process and may need to be modified in the same way as the material in the main body of the paper at the Editor’s discretion during the review process. Well-thought-out, clear and concise Web supporting materials may speed up the review process. Supporting material may also be requested by the Editor during the revi…	no explicit
Journal of the Royal Statistical Society Series C - Applied Statistics	J R STAT SOC C-APPL	0035-9254	2368	1.06	1.7	0.275	40	>10.0	0.00515	1.219	Statistics & Probability	Wiley-Blackwell Publishing	Journal of the Royal Statistical Society Series C - Applied Statistics		http://www.rss.org.uk/uploadedfiles/userfiles/files/Submission_Notes_2011.pdf	all possible efforts must be made to make available any data sets that are used in the paper, and it is essential that at least one such data set is guaranteed to be accessible	2Cc	(included within supplementary materials)	3Ac	For manuscripts submitted to the journal and in particular for consideration for reading to the Society at an Ordinary Meeting, if the results in the paper require complicated software then this should be made available at the submission stage. In addition, all possible efforts must be made to make available any data sets that are used in the paper, and it is essential that at least one such data…	2Cc	Subscription	4c	All possible efforts must be made to make available any data sets that are used in the paper, and it is essential that at least one such data set is guaranteed to be accessible	2Cc	if the results in the paper require complicated software then this should be made available at the submission stage. Failure to comply with these requirements without reasonable explanation may affect the decision on the paper	1Ac!	For manuscripts submitted to the journal and in particular for consideration for reading to the Society at an Ordinary Meeting, if the results in the paper require complicated software then this should be made available at the submission stage. In addition, all possible efforts must be made to make available any data sets that are used in the paper, and it is essential that at least one such data…	4xy	Subscription	4c	authors should consider carefully what material could be extracted from the main body of the paper and posted on the publisher’s Web site. It is important that authors retain the readability and integrity of a paper when doing this. The supporting material will be regarded as part of the submission for the review process and may need to be modified in the same way as the material in the main body…	no explicit
Journal of the Royal Society of New Zealand	J ROY SOC NEW ZEAL	0303-6758	575	0.846	0.944	13.143	7	>10.0	0.00063	0.419	Multidisciplinary Science	Royal Society of New Zealand Publishing	Journal of the Royal Society of New Zealand		http://www.royalsociety.org.nz/publications/journals/authors/	(included within supplementary materials)	3Ac	no explicit	5	We offer authors the opportunity to submit supplementary data files to the ScholarOne™ Author Centre. Such file(s) must be relevant to their submission, of an acceptable format, and clearly identified as a ‘supplemental file’ at upload. This supplementary material will be hosted online and linked to the paper. Authors should note that supplementary material will not be copyedited or typeset, and …	3Ac	Delayed 3 years, authors may pay a fee for immediate open access	2c	These should be listed clearly and succinctly. Adequate description of the data, and of the experimental design, should precede and complement formal statistical analysis. Deviations from the intended design must be described. Data should be subjected to appropriate statistical analyses with the chosen methods clearly described (if new) or referenced. Relevant references or details of software pa…	2Acy	Relevant references or details of software packages should be cited. Any assumptions involved in the use of statistical tests, and any corrections or transformations to raw data made to meet these assumptions must be described.	2Ac	We offer authors the opportunity to submit supplementary data files to the ScholarOne™ Author Centre. Such file(s) must be relevant to their submission, of an acceptable format, and clearly identified as a ‘supplemental file’ at upload. This supplementary material will be hosted online and linked to the paper. Authors should note that supplementary material will not be copyedited or typeset, and …	3Acxy	Delayed 3 years, authors may pay a fee for immediate open access	2c	We prefer figures to be submitted as separate electronic files since ScholarOne™ will concatenate uploaded text, table and figure files to create a single file for review. (However, Word or PDF files of an entire paper containing embedded figures and tables are also acceptable for initial submissions.) We offer authors the opportunity to submit supplementary data files, within reason, to the Scho…	no explicit
Journal of Statistical Computation and Simulation	J STAT COMPUT SIM	0094-9655	721	0.5	0.517	0.114	88	10	0.00277	0.372	Computer Science, Interdisciplinary Applications; Statistics & Probability	Taylor & Francis	Journal of Statistical Computation and Simulation		http://www.tandf.co.uk/journals/authors/gscsauth.asp; http://journalauthors.tandf.co.uk/preparation/multimedia.asp	no explicit	5	no explicit	5	Supplementary material, including animations, movie files, sound files and text files, can be submitted for publication in the online edition of our journals. There is normally no time limit on hosting supplementary material. Supplementary material should be submitted at the same time as your manuscript.	3Ac	Optional, authors must pay a fee	2c	Not mentioned	5	Not mentioned	5	Supplementary material, including animations, movie files, sound files and text files, can be submitted for publication in the online edition of our journals. There is normally no time limit on hosting supplementary material. Supplementary material should be submitted at the same time as your manuscript.	3Ac	Optional, authors must pay a fee	2c*		no explicit
Journal of Statistical Planning and Inference	J STAT PLAN INFER	0378-3758	2920	0.725	0.908	0.14	357	7.4	0.017	0.623	Statistics & Probability	Elsevier Science BV	Journal of Statistical Planning and Inference		http://www.elsevier.com/wps/find/journaldescription.cws_home/505561/authorinstructions	(included within supplementary materials)	3Ac	no explicit	5	Elsevier accepts electronic supplementary material to support and enhance your scientific research. Supplementary files supplied will be published online alongside the electronic version of your article.	3Ac	Optional, authors must pay a fee	2c	Not mentioned	5	Not mentioned	5	Elsevier accepts electronic supplementary material to support and enhance your scientific research. Supplementary files supplied will be published online alongside the electronic version of your article.	3Acy	Optional, authors must pay a fee	2c*	Elsevier accepts video material and animation sequences to support and enhance your scientific research. Authors who have video or animation files that they wish to submit with their article are strongly encouraged to include these within the body of the article. This can be done in the same way as a figure or table by referring to the video or animation content and noting in the body text where …	no explicit
Journal of Statistical Software	J STAT SOFTW	1548-7660	714	2.32		0.19	42	4.3	0.00564		Computer Science, Interdisciplinary Applications; Statistics & Probability	American Statistical Association	Journal of Statistical Software		http://www.jstatsoft.org/instructions	no explicit	5	The typical JSS paper will have a section explaining the statistical technique, a section explaining the code, a section with the actual code, and a section with examples. All sections will be made browsable as well as downloadable. The papers and code should be accessible to a broad community of practitioners, teachers, and researchers in the field of statistics.	2Ac	Code distributed with JSS articles will use the Creative Commons version of the GNU GPL	5	Yes	1c	Not Mentioned	5	To assess the software part, its source code must be submitted along with information on how to replicate the results from the manuscript.	2Acx	Additional supporting material not in the paper must be submitted separately. Code must be submitted in separate ASCII files. Code should be readable and should have comments. Submissions in R/S or Stata should come with formatted help files and should be packaged for easy installation.	3Ac	Yes	1c^	The review has two parts: both the manuscript and the software are reviewed. The combination of the parts should work as indicated, be clearly documented, and serve a useful purpose. The statistical part of all submissions is reviewed for both correctness and usefulness. If the statistical technique has been published elsewhere, a short introduction with references is usually sufficient. To asses…	no explicit
Journal of Theoretical Biology	J THEOR BIOL	0022-5193	15148	2.574	2.738	0.443	409	>10.0	0.03634	0.993	Biology; Mathematical & Computational Biology	Academic Press LTD - Elsevier Science LTD	Journal of Theoretical Biology		http://www.elsevier.com/wps/find/journaldescription.cws_home/622904/authorinstructions	(included within supplementary materials)	3Ac	no explicit	5	Elsevier accepts electronic supplementary material to support and enhance your scientific research. Supplementary files supplied will be published online alongside the electronic version of your article.	3Ac	Optional, authors must pay a fee	2c	Not mentioned	5	Not mentioned	5	Elsevier accepts electronic supplementary material to support and enhance your scientific research. Supplementary files offer the author additional possibilities to publish supporting applications, highresolution images, background datasets, sound clips and more.	3Acy	Optional, authors must pay a fee	2c*	Video and animation files supplied will be published online in the electronic version of your article in Elsevier Web products, including ScienceDirect: http://www.sciencedirect.com. Please supply 'stills' with your files: you can choose any frame from the video or animation or make a separate image. These will be used instead of standard icons and will personalize the link to your video data. Fo…	no explicit
Journal of Theoretical Probability	J THEOR PROBAB	0894-9840	499	0.75	0.637	0.269	52	8.9	0.00332	0.664	Statistics & Probability	Springer/Plenum Publishers	Journal of Theoretical Probability		http://www.springer.com/mathematics/probability/journal/10959	no explicit	5	no explicit	5	no explicit	5	Optional, authors must pay a fee	2c	Not mentioned	5	Not mentioned	5	Not mentioned	3Acy	Optional, authors must pay a fee	2c	Springer accepts electronic multimedia files (animations, movies, audio, etc.) and other supplementary files to be published online along with an article or a book chapter. This feature can add dimension to the author's article, as certain information cannot be printed or is more convenient in electronic form.	no explicit
Journal of Time Series Analysis	J TIME SER ANAL	0143-9782	1156	0.747	1.03	0.206	34	>10.0	0.00463	0.963	Mathematics, Interdisciplinary Applications; Statistics & Probability	Wiley-Blackwell Publishing	Journal of Time Series Analysis		http://onlinelibrary.wiley.com/journal/10.1111/(ISSN)1467-9892/homepage/ForAuthors.html; http://authorservices.wiley.com/bauthor/suppmat.asp	no explicit	5	no explicit	5	Wiley-Blackwell is able to host online approved supporting information that authors submit with their paper. Supporting information must be important, ancillary information that is relevant to the parent article but which does not or cannot appear in the printed edition of the journal.	3Ac	Subscription	4c	Not mentioned	5	Not mentioned	5	Wiley-Blackwell is able to host online approved supporting information that authors submit with their paper. Supporting information must be important, ancillary information that is relevant to the parent article but which does not or cannot appear in the printed edition of the journal.	3Ac	Subscription	4c		no explicit
Kuwait Journal of Science & Engineering	KUWAIT J SCI ENG	1024-8684	47	0.143	0.205	0	21		0.00013	0.042	Multidisciplinary Science	Academic Publication Council	Kuwait Journal of Science & Engineering		http://pubcouncil.kuniv.edu.kw/kjse/english/rules.asp	no explicit	5	no explicit	5	no explicit	5	Subscription	4c	Appendices are encouraged for specific details on methodology, mathematics, or voluminous data.	3Ac	Not mentioned	5	Appendices are encouraged for specific details on methodology, mathematics, or voluminous data.	3Ac	Subscription	4c		no explicit
Lancet	LANCET	0140-6736	152843	30.758	29.443	10.211	280	8.5	0.37928	10.906	Medicine, General & Internal	Elsevier Science BV	Lancet		http://www.thelancet.com/lancet-information-for-authors	All articles should...Use gene names approved by the Human Gene Organisation. Novel gene sequences should be deposited in a public database (GenBank, EMBL, or DDBJ), and the accession number provided. Authors of microarray papers should include in their submission the information recommended by the MIAME guidelines. Authors should also submit their experimental details to one of the publicly avai…	3Ac	no explicit	5	All material should be submitted as one PDF (with numbered pages) with the paper and will be peer reviewed. Material will be published at the discretion of The Lancet journals' editors. All material should be provided in English.	3Ac	Subscription, but authors allowed to post final version of articles on website	3c	Authors may be required to provide the rawdata for research papers when they are under review and up to 10 years after publication in The Lancet.	2Bc	Not mentioned	5	Include any necessary additional data as part of your EES submission	2Acxy	Subscription, but authors allowed to post final version of articles on website	3c*	All material should be submitted as one PDF (with numbered pages) with the paper and will be peer reviewed. Material will be published at the discretion of The Lancet journals' editors. All material should be provided in English.	no explicit
Lifetime Data Analysis	LIFETIME DATA ANAL	1380-7870	393	0.783	0.895	0.143	28	9	0.0022	0.739	Mathematics, Interdisciplinary Applications; Statistics & Probability	Springer	Lifetime Data Analysis		http://www.springer.com/statistics/journal/10985	no explicit	5	no explicit	5	Springer accepts electronic multimedia files (animations, movies, audio, etc.) and other supplementary files to be published online along with an article or a book chapter. Electronic supplementary material will be published as received from the author without any conversion, editing, or reformatting.	3Ac	Optional, authors must pay a fee	2c	Not mentioned	5	Not mentioned	5	Springer accepts electronic multimedia files (animations, movies, audio, etc.) and other supplementary files to be published online along with an article or a book chapter. Electronic supplementary material will be published as received from the author without any conversion, editing, or reformatting.	3Acy	Optional, authors must pay a fee	2c	Springer accepts electronic multimedia files (animations, movies, audio, etc.) and other supplementary files to be published online along with an article or a book chapter. This feature can add dimension to the author's article, as certain information cannot be printed or is more convenient in electronic form.	no explicit
Maejo International Journal of Science and Technology	MAEJO INT J SCI TECH	1905-7873	16	0.222	0.222	0.054	37		5e-05	0.04	Multidisciplinary Science	Maejo University	Maejo International Journal of Science and Technology		http://www.mijst.mju.ac.th/Instructions.htm	no explicit	5	no explicit	5	no explicit	5	Yes	1c	Not mentioned	5	Not mentioned	5	Introduction, Materials and Methods, Results and Discussion, Conclusions, Acknowledgments (if applicable) and References.	3Ac	Yes	1c		no explicit
Materials Science & Engineering R - Reports	MAT SCI ENG R	0927-796X	3938	12.217	23.095	4.25	12	7.5	0.01109	8.458	Materials Science, Multidisciplinary; Physics, Applied	Elsevier Science BV	Materials Science & Engineering R - Reports		http://www.elsevier.com/wps/find/journaldescription.cws_home/505673/authorinstructions	no explicit	5	no explicit	5	Elsevier accepts video material and animation sequences to support and enhance your scientific research.	3Bc	Subscription	4c	Not mentioned	5	Not mentioned	5	Elsevier accepts video material and animation sequences to support and enhance your scientific research.	3Acy	Subscription, but author pay	3c*	Video and animation files supplied will be published online in the electronic version of your article in Elsevier Web products, including ScienceDirect: http://www.sciencedirect.com. Please supply 'stills' with your files: you can choose any frame from the video or animation or make a separate image. These will be used instead of standard icons and will personalize the link to your video data. Fo…	no explicit
Mathematical Biosciences	MATH BIOSCI	0025-5564	3313	1.3	1.433	0.341	85	>10.0	0.00621	0.6	Biology; Mathematical & Computational Biology	Elsevier Science BV	Mathematical Biosciences		http://www.elsevier.com/wps/find/journaldescription.cws_home/505777/authorinstructions	(included within supplementary materials)	3Ac	no explicit	5	Elsevier accepts electronic supplementary material to support and enhance your scientific research. Supplementary files supplied will be published online alongside the electronic version of your article.	3Ac	Optional, authors must pay a fee	2c	Elsevier accepts electronic supplementary material to support and enhance your scientific research. Supplementary files offer the author additional possibilities to publish supporting applications, high-resolution images, background datasets, sound clips and more. Supplementary files supplied will be published online alongside the electronic version of your article in Elsevier Web products, inclu…	3Ac	Not mentioned	5	Elsevier accepts electronic supplementary material to support and enhance your scientific research. Supplementary files supplied will be published online alongside the electronic version of your article.	3Acy	Optional, authors must pay a fee	2c*	Elsevier accepts video material and animation sequences to support and enhance your scientific research. Authors who have video or animation files that they wish to submit with their article are strongly encouraged to include these within the body of the article. This can be done in the same way as a figure or table by referring to the video or animation content and noting in the body text where …	no explicit
Mathematical Medicine and Biology - a Journal of the IMA	MATH MED BIOL	1477-8599	255	1.025	2.011	0.625	16	4.5	0.00155	0.794	Biology; Mathematical & Computational Biology	Oxford University Press	Mathematical Medicine and Biology - a Journal of the IMA		http://www.oxfordjournals.org/our_journals/imammb/for_authors/index.html	no explicit	5	no explicit	5	no explicit	5	Optional, authors must pay a fee. Authors allowed to post pre-print version of their articles.	2c	Not mentioned	5	Not mentioned	5	Prepare any other files that are to be submitted for review, including any supplementary material.	3Ac	Optional, authors must pay a fee. Authors allowed to post pre-print version of their articles.	2c^		no explicit
Mathematical Population Studies	MATH POPUL STUD	0889-8480	113	0.308		0.154	13	9.6	0.00048		Mathematics, Interdisciplinary Applications; Statistics & Probability	Taylor & Francis	Mathematical Population Studies		http://www.tandf.co.uk/journals/authors/gmpsauth.asp; http://journalauthors.tandf.co.uk/preparation/multimedia.asp	no explicit	5	no explicit	5	Supplementary material, including animations, movie files, sound files and text files, can be submitted for publication in the online edition of our journals. There is normally no time limit on hosting supplementary material. Supplementary material should be submitted at the same time as your manuscript.	3Ac	Subscription	4c	Not mentioned	5	Not mentioned	5	Supplementary material, including animations, movie files, sound files and text files, can be submitted for publication in the online edition of our journals. There is normally no time limit on hosting supplementary material. Supplementary material should be submitted at the same time as your manuscript.	3Ac	Subscription	4c*		no explicit
Medical & Biological Engineering & Computing	MED BIOL ENG COMPUT	0140-0118	3207	1.757	1.796	0.511	133	9.8	0.00576	0.464	Computer Science, Interdisciplinary Applications; Engineering, Biomedical; Mathematical & Computational Biology; Medical Informatics	Springer Heidelberg	Medical & Biological Engineerinng & Computing		http://www.springer.com/biomed/human+physiology/journal/11517	no explicit	5	no explicit	5	Springer accepts electronic multimedia files (animations, movies, audio, etc.) and other supplementary files to be published online along with an article or a book chapter. Electronic supplementary material will be published as received from the author without any conversion, editing, or reformatting.	3Ac	Optional, authors must pay a fee	2c	Not mentioned	5	Not mentioned	5	Springer accepts electronic multimedia files (animations, movies, audio, etc.) and other supplementary files to be published online along with an article or a book chapter. Electronic supplementary material will be published as received from the author without any conversion, editing, or reformatting.	3Acy	Optional, authors must pay a fee	2c	Springer accepts electronic multimedia files (animations, movies, audio, etc.) and other supplementary files to be published online along with an article or a book chapter. This feature can add dimension to the author's article, as certain information cannot be printed or is more convenient in electronic form.	no explicit
Methodology and Computing in Applied Probability	METHODOL COMPUT APPL	1387-5841	205	0.814	0.839	0.118	34	5.3	0.00143	0.502	Statistics & Probability	Springer	Methodology and Computing in Applied Probability		http://www.springer.com/statistics/journal/11009	no explicit	5	no explicit	5	Springer accepts electronic multimedia files (animations, movies, audio, etc.) and other supplementary files to be published online along with an article or a book chapter. Electronic supplementary material will be published as received from the author without any conversion, editing, or reformatting.	3Ac	Optional, authors must pay a fee	2c	Not mentioned	5	Not mentioned	5	Springer accepts electronic multimedia files (animations, movies, audio, etc.) and other supplementary files to be published online along with an article or a book chapter. Electronic supplementary material will be published as received from the author without any conversion, editing, or reformatting.	3Acy	Optional, authors must pay a fee	2c	Springer accepts electronic multimedia files (animations, movies, audio, etc.) and other supplementary files to be published online along with an article or a book chapter. This feature can add dimension to the author's article, as certain information cannot be printed or is more convenient in electronic form.	no explicit
Metrika	METRIKA	0026-1335	519	0.535	0.711	0.238	42	7.6	0.00241	0.484	Statistics & Probability	Springer Heidelberg	Metrika		http://www.springer.com/statistics/journal/184	no explicit	5	no explicit	5	Springer accepts electronic multimedia files (animations, movies, audio, etc.) and other supplementary files to be published online along with an article or a book chapter. Electronic supplementary material will be published as received from the author without any conversion, editing, or reformatting.	3Ac	Optional, authors must pay a fee	2c	Not mentioned	5	Not mentioned	5	Springer accepts electronic multimedia files (animations, movies, audio, etc.) and other supplementary files to be published online along with an article or a book chapter. Electronic supplementary material will be published as received from the author without any conversion, editing, or reformatting.	3Acy	Optional, authors must pay a fee	2c	Springer accepts electronic multimedia files (animations, movies, audio, etc.) and other supplementary files to be published online along with an article or a book chapter. This feature can add dimension to the author's article, as certain information cannot be printed or is more convenient in electronic form.	no explicit
Multivariate Behavioral Research	MULTIVAR BEHAV RES	0027-3171	2214	2.328	3.691	0.188	32	>10.0	0.00554	2.162	Mathematics, Interdisciplinary Applications; Statistics & Probability	Lawrence Erlbaum Associates Inc - Taylor & Francis	Multivariate Behavioral Research		http://www.tandf.co.uk/journals/journal.asp?issn=0027-3171&linktype=44; http://journalauthors.tandf.co.uk/preparation/multimedia.asp	no explicit	5	no explicit	5	Supplementary material, including animations, movie files, sound files and text files, can be submitted for publication in the online edition of our journals. There is normally no time limit on hosting supplementary material. Supplementary material should be submitted at the same time as your manuscript.	3Ac	Optional, authors must pay a fee	2c	Not mentioned	5	Not mentioned	5	Not mentioned	5	Optional, authors must pay a fee	2c*		no explicit
Nature Genetics	NAT GENET	1061-4036	69988	34.284	29.768	8.411	209	6.6	0.33184	15.586	Genetics & Heredity	Nature Publishing Group	Nature Genetics		http://www.nature.com/ng/authors/index.html	Data sets must be made freely available to readers from the date of publication, and must be provided to editors and peer-reviewers at submission, for the purposes of evaluating the manuscript. Refer to http://www.nature.com/authors/policies/availability.html for full list of suggested public respositories.	1Ac	no explicit	5	A condition of publication in a Nature journal is that authors are required to make materials, data and associated protocols promptly available to readers without undue qualifications in material transfer agreements.	1Ac	Subscription, but authors may post the accepted version of the paper on the author's personal web site 6 months after initial publication	3c	An inherent principle of publication is that others should be able to replicate and build upon the authors' published claims. Therefore, a condition of publication in a Nature journal is that authors are required to make materials, data and associated protocols promptly available to readers without undue qualifications.	1Cc	Not mentioned	5	A condition of publication in a Nature journal is that authors are required to make materials, data and associated protocols promptly available to others without undue qualifications. Supporting data must be made available to editors and peer-reviewers at the time of submission for the purposes of evaluating the manuscript.	1Cc	Subscription, but authors may post the accepted version of the paper on the author's personal web site 6 months after initial publication	3c^		An inherent principle of publication is that others should be able to replicate and build upon the authors' published claims
Nature Physics	NAT PHYS	1745-2473	7693	15.491	16.879	4.952	146	2.4	0.10681	12.457	Physics, Multidisciplinary	Nature Publishing Group	Nature Physics		http://www.nature.com/nphys/authors/	Data sets must be made freely available to readers from the date of publication, and must be provided to editors and peer-reviewers at submission, for the purposes of evaluating the manuscript. Refer to http://www.nature.com/authors/policies/availability.html for full list of suggested public respositories.	1Ac	no explicit	5	A condition of publication in a Nature journal is that authors are required to make materials, data and associated protocols promptly available to readers without undue qualifications in material transfer agreements.	1Cc	Subscription, but authors may post the accepted version of the paper on the author's personal web site 6 months after initial publication	3c	Therefore, a condition of publication in a Nature journal is that authors are required to make materials, data and associated protocols promptly available to readers without undue qualifications. Supporting data must be made available to editors and peer-reviewers at the time of submission for the purposes of evaluating the manuscript. Peer-reviewers may be asked to comment on the terms of access…	1Ccx	Implied	4	Therefore, a condition of publication in a Nature journal is that authors are required to make materials, data and associated protocols promptly available to readers without undue qualifications. Supporting data must be made available to editors and peer-reviewers at the time of submission for the purposes of evaluating the manuscript. Peer-reviewers may be asked to comment on the terms of access…	1Cc	Subscription, but authors may post the accepted version of the paper on the author's personal web site 6 months after initial publication	3c^	Data sets must be made freely available to readers from the date of publication, and must be provided to editors and peer-reviewers at submission, for the purposes of evaluating the manuscript. Details about how to share some specific materials, data and methods can be found in the sections below. The preferred way to share large data sets is via public repositories. Some of these repositories of…	An inherent principle of publication is that others should be able to replicate and build upon the authors' published claims
Nature	NATURE	0028-0836	483039	34.48	32.906	8.209	866	8.9	1.74605	18.062	Multidisciplinary Science	Nature Publishing Group	Nature		http://www.nature.com/authors/policies/availability.html; http://www.nature.com/reprints/permission-requests.html	Data sets must be made freely available to readers from the date of publication, and must be provided to editors and peer-reviewers at submission, for the purposes of evaluating the manuscript. Refer to http://www.nature.com/authors/policies/availability.html for full list of suggested public respositories.	1Ac	no explicit	5	A condition of publication in a Nature journal is that authors are required to make materials, data and associated protocols promptly available to readers without undue qualifications in material transfer agreements.	1Ac	Subscription, but authors may post the accepted version of the paper on the author's personal web site 6 months after initial publication	3c	An inherent principle of publication is that others should be able to replicate and build upon the authors' published claims. Therefore, a condition of publication in a Nature journal is that authors are required to make materials, data and associated protocols promptly available to readers without undue qualifications.	1Ccx	Not mentioned	5	A condition of publication in a Nature journal is that authors are required to make materials, data and associated protocols promptly available to others without undue qualifications. Supporting data must be made available to editors and peer-reviewers at the time of submission for the purposes of evaluating the manuscript.	1Cc	Subscription, but authors may post the accepted version of the paper on the author's personal web site 6 months after initial publication	3c^	Supporting data must be made available to editors and peer-reviewers at the time of submission for the purposes of evaluating the manuscript. Peer-reviewers may be asked to comment on the terms of access to materials, methods and/or data sets; Nature journals reserve the right to refuse publication in cases where authors do not provide adequate assurances that they can comply with the journal's r…	An inherent principle of publication is that others should be able to replicate and build upon the authors' published claims
Naturwissenschaften	NATURWISSENSCHAFTEN	0028-1042	5672	2.316	2.646	0.649	154	>10.0	0.01252	1.039	Multidisciplinary Science	Springer	Naturwissenschaften		http://www.springer.com/life+sciences/journal/114	no explicit	5	no explicit	5	Springer accepts electronic multimedia files (animations, movies, audio, etc.) and other supplementary files to be published online along with an article or a book chapter. Electronic supplementary material will be published as received from the author without any conversion, editing, or reformatting.	3Ac	Optional, authors must pay a fee	2c	must present scientific results that are essentially new and that have not been published or are being considered for publication elsewhere.	1Ac	Not mentioned	5	The use of Electronic Supplementary Material is encouraged.	3Acy	Optional, authors must pay a fee	2c	Springer accepts electronic multimedia files (animations, movies, audio, etc.) and other supplementary files to be published online along with an article or a book chapter. This feature can add dimension to the author's article, as certain information cannot be printed or is more convenient in electronic form.	no explicit
Open Systems & Information Dynamics	OPEN SYST INF DYN	1230-1612	286	0.935	1.205	0.133	30	4.7	0.00195	0.581	Thermodynamics; Computer Science, Information Systems; Mathematics, Applied; Mechanics; Physics, Mathematical; Statistics & Probability	Springer	Open Systems & Information Dynamics		http://www.springer.com/physics/complexity/journal/11080	no explicit	5	no explicit	5	no explicit	5	Optional, authors must pay a fee	2c	Not mentioned	5	Not mentioned	5	Not mentioned	3Acy	Optional, authors must pay a fee	2c	Springer accepts electronic multimedia files (animations, movies, audio, etc.) and other supplementary files to be published online along with an article or a book chapter. This feature can add dimension to the author's article, as certain information cannot be printed or is more convenient in electronic form.	no explicit
Oxford Bulletin of Economics and Statistics	OXFORD B ECON STAT	0305-9049	1434	1.092	1.541	0.237	38	>10.0	0.0047	1.153	Statistics & Probability	Wiley-Blackwell Publishing	Oxford Bulletin of Economics and Statistics		http://onlinelibrary.wiley.com/journal/10.1111/(ISSN)1468-0084/homepage/ForAuthors.html; http://authorservices.wiley.com/bauthor/suppmat.asp	no explicit	5	no explicit	5	Wiley-Blackwell is able to host online approved supporting information that authors submit with their paper. Supporting information must be important, ancillary information that is relevant to the parent article but which does not or cannot appear in the printed edition of the journal.	3Ac	Subscription	4c	Not Mentioned	5	Not mentioned	5	Wiley-Blackwell is able to host online approved supporting information that authors submit with their paper. Supporting information must be important, ancillary information that is relevant to the parent article but which does not or cannot appear in the printed edition of the journal.	3Ac	Subscription	4c		no explicit
Proceedings of the Estonian Academy of Sciences	P EST ACAD SCI	1736-6046	380	0.964		0	30	7.2	0.00088		Multidisciplinary Science	Estonian Academy Publishers	Proceedings of the Estonian Academy of Sciences		http://www.kirj.ee/13222	no explicit	5	no explicit	5	no explicit	5	Yes	1c	Not mentioned	5	Not mentioned	5	Not mentioned	5	Yes	1c^		no explicit
Proceedings of the Japan Academy Series B - Physical and Biological Sciences	P JPN ACAD B-PHYS	0386-2208	466	1.145	0.909	0.366	41	7.9	0.00158	0.386	Multidisciplinary Science	Japan Academy	Proceedings of the Japan Academy Series B - Physical and Biological Sciences		http://www.japan-acad.go.jp/en/publishing/pja_b/instructions.html	New nucleotide sequence data must be submitted and deposited in the DDBJ/EMBL/GenBank databases and an accession number obtained before the paper can be accepted for publication. Submission to any one of the three collaborating databanks is sufficient to ensure data entry in all. The accession number should be included in the manuscript as a footnote to the title page. If requested the database w…	1Ac	no explicit	5	no explicit	5	Yes	1c	New nucleotide sequence data must be submitted and deposited in the DDBJ/EMBL/GenBank databases and an accession number obtained before the paper can be accepted for publication. Submission to any one of the three collaborating databanks is sufficient to ensure data entry in all. The accession number should be included in the manuscript as a footnote to the title page. If requested the database w…	1Ac	Not mentioned	5	Not mentioned	5	Yes	1c^		no explicit
Proceedings of the National Academy of Sciences of India Section A - Physical Sciences	P NATL A SCI INDIA A	0369-8203	73	0.14		0.02	49		0.00013		Multidisciplinary Science	National Academy of Sciences of India	Proceedings of the National Academy of Sciences of India Section A - Physical Sciences		http://www.nasi.org.in/	no explicit	5	no explicit	5	no explicit	5	Subscription	4c	Not mentioned	5	Not mentioned	5	Not mentioned	5	Subscription	4c		no explicit
Proceedings of the National Academy of Sciences of the United States of America	P NATL ACAD SCI USA	0027-8424	451386	9.432	10.312	1.805	3765	7.6	1.6782	4.86	Multidisciplinary Science	National Academy of Sciences	Proceedings of the National Academy of Sciences of the United States of America		http://www.pnas.org/site/misc/iforc.shtml	Before publication, authors must deposit large data sets (including microarray data, protein or nucleic acid sequences, and atomic coordinates for macromolecular structures) in an approved database and provide an accession number for inclusion in the published paper. When no public repository exists, authors must provide the data as Supporting Information online or, in special circumstances when …	1Ac	Authors must make Unique Materials (e.g., cloned DNAs; antibodies; bacterial, animal, or plant cells; viruses; and algorithms and computer codes) promptly available on request by qualified researchers for their own use. Failure to comply will preclude future publication in the journal.	1Bc	Authors must make Unique Materials (e.g., cloned DNAs; antibodies; bacterial, animal, or plant cells; viruses; and algorithms and computer codes) promptly available on request by qualified researchers for their own use. SI [supporting information] is reviewed along with the paper and must be approved by the editors and reviewers. Instead of appearing in the printed version of the journal, SI is p…	1Ba	Delayed 6 months, authors may pay a fee for immediate open acess	2c	To allow others to replicate and build on work published in PNAS, authors must make materials, data, and associated protocols available to readers. Authors must disclose upon submission of the manuscript any restrictions on the availability of materials or information. Data not shown and personal communications cannot be used to support claims in the work.	1Cc	Authors must make Unique Materials (e.g., cloned DNAs; antibodies; bacterial, animal, or plant cells; viruses; and algorithms and computer codes) promptly available on request by qualified researchers for their own use. Failure to comply will preclude future publication in the journal. It is reasonable for authors to charge a modest amount to cover the cost of preparing and shipping the requested…	1Ba	To allow others to replicate and build on work published in PNAS, authors must make materials, data, and associated protocols available to readers. Authors must disclose upon submission of the manuscript any restrictions on the availability of materials or information. Data not shown and personal communications cannot be used to support claims in the work.	1Cc	Delayed 6 months, authors may pay a fee for immediate open acess	2c	Authors are encouraged to deposit as much of their data as possible in publicly accessible databases. Such deposition may facilitate access to data during the review process and postpublication. Fossils or other rare specimens must be deposited in a museum or repository and be made available to qualified researchers for examination.	To allow others to replicate and build on work published in PNAS, authors must make materials, data, and associated protocols available to readers. Authors must disclose upon submission of the manuscript any restrictions on the availability of materials or information. Data not shown and personal communications cannot be used to support claims in the work.
Proceedings of the Romanian Academy Series A - Mathematics, Physics, Technical Sciences, Information Science	P ROMANIAN ACAD A	1454-9069	31	0.088		0	39		6e-05		Multidisciplinary Science	Editura Academiei Române	Proceedings of the Romanian Academy Series A - Mathematics, Physics, Technical Sciences, Information Science		http://www.academiaromana.ro/proceedings.htm	no explicit	5	no explicit	5	no explicit	5	Yes	1c	Not mentioned	5	Not mentioned	5	Not mentioned	5	Yes	1c		no explicit
Proceedings of the Royal Society A - Mathematical, Physical, and Engineering Sciences	P ROY SOC A-MATH PHY	1364-5021	15688	1.702	1.822	0.387	194	>10.0	0.0199	1.013	Multidisciplinary Science	Royal Society	Proceedings of the Royal Society A - Mathematical, Physical, and Engineering Sciences		http://rspa.royalsocietypublishing.org/site/misc/final-submission.xhtml	(included within supplementary materials)	3Ac	no explicit	5	We can also place electronic supplementary material (ESM) onto our website, which may include, for example, data sets, technical details etc.	3Ac	Optional, authors must pay a fee	2c	We can also place electronic supplementary material (ESM) onto our website, which may include, for example, data sets, technical details etc. However, the main report, published in the printed journal, should stand on its own merit.	3Acy	We can also place electronic supplementary material (ESM) onto our website, which may include, for example, data sets, technical details etc. However, the main report, published in the printed journal, should stand on its own merit.	3Ac	We can also place electronic supplementary material (ESM) onto our website, which may include, for example, data sets, technical details etc. However, the main report, published in the printed journal, should stand on its own merit.	3Acy	Optional, authors must pay a fee	2c	We can also place electronic supplementary material (ESM) onto our website, which may include, for example, data sets, technical details etc. However, the main report, published in the printed journal, should stand on its own merit. Note that ESMs are created by the authors themselves and are NOT edited by the Royal Society. ESMs will be considered in the following file formats only:	no explicit
Pharmaceutical Statistics	PHARM STAT	1539-1604	208	1.957	1.414	0.31	29	3.1	0.00192	0.794	Pharmacology & Pharmacy; Statistics & Probability	John Wiley & Sons	Pharmaceutical Statistics		http://onlinelibrary.wiley.com/journal/10.1002/(ISSN)1539-1612/homepage/ForAuthors.html; http://authorservices.wiley.com/bauthor/suppmat.asp	no explicit	5	no explicit	5	Wiley-Blackwell is able to host online approved supporting information that authors submit with their paper. Supporting information must be important, ancillary information that is relevant to the parent article but which does not or cannot appear in the printed edition of the journal.	3Ac	Optional, authors must pay a fee	2c	Any additional material which is not essential to the article, data and tables should be submitted as an online-only Appendix. Please upload the Appendix as “Supplementary material not for review” on the online system.	3Acy	Not mentioned	5	Wiley-Blackwell is able to host online approved supporting information that authors submit with their paper. Supporting information must be important, ancillary information that is relevant to the parent article but which does not or cannot appear in the printed edition of the journal.	3Acy	Optional, authors must pay a fee	2c	Any additional material which is not essential to the article, data and tables should be submitted as an online-only Appendix. Please upload the Appendix as “Supplementary material not for review” on the online system.	no explicit
Philosophical Transactions of the Royal Society A - Mathematical, Physical, and Engineering Sciences	PHILOS T R SOC A	1364-503X	9246	2.295	2.613	1.546	284	>10.0	0.02711	1.3	Multidisciplinary Science	Royal Society	Philosophical Transactions of the Royal Society A - Mathematical, Physical, and Engineering Sciences		http://rsta.royalsocietypublishing.org/site/misc/style-guide.xhtml	(included within supplementary materials)	3Ac	no explicit	5	We can also place electronic supplementary material (ESM) onto our website, which may include, for example, data sets, technical details etc.	3Ac	Optional, authors must pay a fee	2c	To allow others to verify and build on the work published in Royal Society journals it is a condition of publication that authors make available the data and research materials supporting the results in the article.	1Cc	Where possible any other relevant research materials (such as statistical tools, protocols, software etc) should also be made available and details of how they may be obtained should be included in the methods section of the article.	3Cc	We can also host electronic supplementary material (ESM) on our website, which may include, for example movies, figures and tables. The main article, however, should stand on its own merit. In addition, the number of references included in the ESM should be kept to an absolute minimum as these are not recognized by many indexing services.	3Acy	Optional, authors must pay a fee	2c*	We can also host electronic supplementary material (ESM) on our website, which may include, for example movies, figures and tables. The main article, however, should stand on its own merit. In addition, the number of references included in the ESM should be kept to an absolute minimum as these are not recognized by many indexing services.	no explicit
PLoS Computational Biology	PLOS COMPUT BIOL	1553-734X	4674	5.759	6.429	0.786	365	2.5	0.04353	3.076	Biochemical Research Methods; Mathematical & Computational Biology	Public Library of Science	PLoS Computational Biology		http://www.ploscompbiol.org/static/policies.action	authors must comply with current best practice in their discipline for the sharing of data via databases: for example, deposition of microarray data in ArrayExpress or GEO; deposition of gene sequences in GenBank or EMBL; and deposition of ecological data in DRYAD.	1Cc	if new software or a new algorithm is central to a PLoS paper, the authors must confirm that the software conforms to the Open Source Definition, have deposited the following three items in an open software archive, and included in the submission as Supporting Information: > The associated source code of the software described by the paper. This should, as far as possible, follow accepted communi…	1Ac	PLoS supports the development of open source software and believes that, for submissions in which software is the central part of the paper, adherence to appropriate open source standards will ensure that the submission conforms to (1) our requirements that methods be described in sufficient detail that another researcher can reproduce the experiments described, (2) our aim to promote openness in…	4Cc	Yes, Creative Commons Attribution License	1c	Availability of data and materials. PLoS is committed to ensuring the availability of data and materials that underpin any articles published in PLoS journals. PLoS's ideal is to make all data relevant to a given article and all readily replaceable materials immediately available without restrictions (while not compromising confidentiality in the context of human-subject research). We appreciate,…	2Ac	PLoS supports the development of open source software and believes that, for submissions in which software is the central part of the paper, adherence to appropriate open source standards will ensure that the submission conforms to (1) our requirements that methods be described in sufficient detail that another researcher can reproduce the experiments described, (2) our aim to promote openness in…	1Ac!	PLoS is committed to ensuring the availability of data and materials that underpin any articles published in PLoS journals. PLoS's ideal is to make all data relevant to a given article and all readily replaceable materials immediately available without restrictions (while not compromising confidentiality in the context of human-subject research). We appreciate, however, that this ideal is not yet…	2Cc	Yes, Creative Commons Attribution License	1c^		In addition, the results described in the paper must be reproducible when peer reviewers, editors, or readers run the software on the deposited dataset and with the provided control parameters.
Probability in the Engineering and Informational Sciences	PROBAB ENG INFORM SC	0269-9648	483	0.676	0.966	0.118	34	8.5	0.00257	0.706	Engineering, Industrial; Operations Research & Management Science; Statistics & Probability	Cambridge University Press	Probability in the Engineering and Informational Sciences		http://journals.cambridge.org/action/displayMoreInfo?jid=PES&type=ifc	no explicit	5	no explicit	5	no explicit	5	Subscription	4c	Not mentioned	5	Not mentioned	5	Not mentioned	5	Subscription	4c		no explicit
Probability Theory and Related Fields	PROBAB THEORY REL	0178-8051	1929	1.373	1.598	0.532	62	>10.0	0.01191	1.811	Statistics & Probability	Springer	Probability Theory and Related Fields		http://www.springer.com/mathematics/probability/journal/440	no explicit	5	no explicit	5	Springer accepts electronic multimedia files (animations, movies, audio, etc.) and other supplementary files to be published online along with an article or a book chapter. Electronic supplementary material will be published as received from the author without any conversion, editing, or reformatting.	3Ac	Subscription	4c	Not mentioned	5	Not mentioned	5	Springer accepts electronic multimedia files (animations, movies, audio, etc.) and other supplementary files to be published online along with an article or a book chapter. Electronic supplementary material will be published as received from the author without any conversion, editing, or reformatting.	3Acy	Subscription	4c	Springer accepts electronic multimedia files (animations, movies, audio, etc.) and other supplementary files to be published online along with an article or a book chapter. This feature can add dimension to the author's article, as certain information cannot be printed or is more convenient in electronic form.	no explicit
Probabilistic Engineering Mechanics	PROBABILIST ENG MECH	0266-8920	1043	1.221	1.921	0.288	59	8	0.00436	1.033	Engineering, Mechanical; Mechanics; Statistics & Probability	Elsevier Science BV	Probabilistic Engineering Mechanics		http://www.elsevier.com/wps/find/journaldescription.cws_home/422923/authorinstructions	(included within supplementary materials)	3Ac	no explicit	5	Elsevier accepts electronic supplementary material to support and enhance your scientific research. Supplementary files supplied will be published online alongside the electronic version of your article.	3Ac	Optional, authors must pay a fee	2c	Elsevier accepts electronic supplementary material to support and enhance your scientific research. Supplementary files supplied will be published online alongside the electronic version of your article.	3Ac	Not mentioned	5	Elsevier accepts electronic supplementary material to support and enhance your scientific research. Supplementary files supplied will be published online alongside the electronic version of your article.	3Acy	Optional, authors must pay a fee	2c*	Elsevier accepts video material and animation sequences to support and enhance your scientific research. Authors who have video or animation files that they wish to submit with their article are strongly encouraged to include these within the body of the article. This can be done in the same way as a figure or table by referring to the video or animation content and noting in the body text where …	no explicit
Progress in Natural Science	PROG NAT SCI	1002-0071	1143	0.704	0.688	0.132	228	4.2	0.00455	0.198	Multidisciplinary Science	Elsevier Science BV	Progress in Natural Science		http://pub.nsfc.gov.cn/pinsen/ch/first_menu.aspx?parent_id=20070411112028001	no explicit	5	no explicit	5	no explicit	5	Subscription	4c	Not mentioned	5	Not mentioned	5	Not mentioned	5	Subscription	4c		no explicit
Quality & Quantity	QUAL QUANT	0033-5177	495	0.679	0.663	0.039	77	8.3	0.00146	0.268	Statistics & Probability	Springer	Quality & Quantity		http://www.springer.com/social+sciences/journal/11135	no explicit	5	no explicit	5	Springer accepts electronic multimedia files (animations, movies, audio, etc.) and other supplementary files to be published online along with an article or a book chapter. Electronic supplementary material will be published as received from the author without any conversion, editing, or reformatting.	3Ac	Optional, authors must pay a fee	2c	Not mentioned	5	Not mentioned	5	Springer accepts electronic multimedia files (animations, movies, audio, etc.) and other supplementary files to be published online along with an article or a book chapter. Electronic supplementary material will be published as received from the author without any conversion, editing, or reformatting.	3Acy	Optional, authors must pay a fee	2c	Springer accepts electronic multimedia files (animations, movies, audio, etc.) and other supplementary files to be published online along with an article or a book chapter. This feature can add dimension to the author's article, as certain information cannot be printed or is more convenient in electronic form.	no explicit
R&D Magazine	R&D MAG	0746-9179	21	0.036	0.03	0	19		5e-05	0.007	Multidisciplinary Science	Advantage Business Media	R&D Magazine		http://www.rdmag.com/General/Editorial-Content-Guidelines-for-R-D-Magazine/	no explicit	5	no explicit	5	no explicit	5	Subscription	4c	Not mentioned	5	Not mentioned	5	DON’T use footnotes. If the material is important, put it in the article.	3Ac	Subscription	4c		no explicit
South African Journal of Science	S AFR J SCI	0038-2353	1650	0.506	0.825	0.174	69	>10.0	0.00308	0.287	Multidisciplinary Science	Academy of Science for South Africa	South African Journal of Science		http://www.sajs.co.za/index.php/sajs/pages/view/author-guidelines	no explicit	5	no explicit	5	no explicit	5	Yes	1c	Not mentioned	5	Not mentioned	5	Not mentioned	5	Yes	1c^		no explicit
SAR & QSAR in Environmental Research	SAR QSAR ENVIRON RES	1062-936X	646	1.682	1.869	0.154	39	5.2	0.00158	0.382	Chemistry, Multidisciplinary; Computer Science, Interdisciplinary Applications; Environmental Sciences; Mathematical & Computational Biology; Toxicology	Taylor & Francis	SAR & QSAR in Environmental Research		http://www.tandf.co.uk/journals/authors/gsarauth.asp	no explicit	5	no explicit	5	Only tables, prepared in the correct format, will be accepted as supplementary material. Please note that supplementary material will be published online as it is submitted.	3Ac	Optional, authors must pay a fee	2c	It is a condition of publication that all contributing authors grant to Taylor & Francis the necessary rights to the copyright in all articles submitted to the Journal. Authors are required to sign an Article Publishing Agreement to facilitate this. This will ensure the widest dissemination and protection against copyright infringement of articles. The “article” is defined as comprising the final…	4	Not mentioned	5	Authors are welcome to submit animations, movie files, sound files or any additional information for online publication. Information about supplementary online material	3Acy	Optional, authors must pay a fee	2c*	Please note that supplementary material will be published online as it is submitted. It is therefore the author’s responsibility to thoroughly check the information and formatting of this material, ensuring it is correct before being submitted.	no explicit
Scandinavian Journal of Statistics	SCAND J STAT	0303-6898	1722	1.022	1.439	0.13	46	>10.0	0.00611	1.373	Statistics & Probability	Wiley-Blackwell Publishing	Scandinavian Journal of Statistics		http://onlinelibrary.wiley.com/journal/10.1111/(ISSN)1467-9469/homepage/ForAuthors.html; http://authorservices.wiley.com/bauthor/suppmat.asp	Supporting Information that is referred to in the text may be made available in the online version of the article. This might include detailed proofs, additional tables and figures, computer code, datasets and movie files.	3Ac	Supporting Information that is referred to in the text may be made available in the online version of the article. This might include detailed proofs, additional tables and figures, computer code, datasets and movie files.	3Ac	Wiley-Blackwell is able to host online approved supporting information that authors submit with their paper. Supporting information must be important, ancillary information that is relevant to the parent article but which does not or cannot appear in the printed edition of the journal.	3Ac	Subscription	4c	Supporting Information that is referred to in the text may be made available in the online version of the article. This might include detailed proofs, additional tables and figures, computer code, datasets and movie files.	3Ac	Supporting Information that is referred to in the text may be made available in the online version of the article. This might include detailed proofs, additional tables and figures, computer code, datasets and movie files.	3Ac	Wiley-Blackwell is able to host online approved supporting information that authors submit with their paper. Supporting information must be important, ancillary information that is relevant to the parent article but which does not or cannot appear in the printed edition of the journal.	3Acy	Subscription	4c	All Supporting Information should be submitted online as part of the main manuscript via the ScholarOne Manuscripts system. Please name your online supporting files as ‘online supporting information' and upload them with the main document via the ScholarOne Manuscripts system. This allows the submission web site to combine all the relevant files together but keep them separate when it comes to pu…	no explicit
Scientific American	SCI AM	0036-8733	6178	2.471	1.861	0.553	76	>10.0	0.00788	0.787	Multidisciplinary Science	Scientific American Inc	Scientific American		http://www.scientificamerican.com/page.cfm?section=submission_instructions	no explicit	5	no explicit	5	no explicit	5	Subscription	4c	Not mentioned	5	Not mentioned	5	Not mentioned	5	Subscription	4c		no explicit
Science and Engineering Ethics	SCI ENG ETHICS	1353-3452	308	0.913	0.697	0.5	32	5.4	0.0012	0.251	Engineering, Multidisciplinary; History & Philosophy of Science; Multidisciplinary Science	Springer	Science and Engineering Ethics		http://www.springer.com/social+sciences/applied+ethics/journal/11948	no explicit	5	no explicit	5	Springer accepts electronic multimedia files (animations, movies, audio, etc.) and other supplementary files to be published online along with an article or a book chapter. Electronic supplementary material will be published as received from the author without any conversion, editing, or reformatting.	3Ac	Subscription	4c	Not mentioned	5	Not mentioned	5	Springer accepts electronic multimedia files (animations, movies, audio, etc.) and other supplementary files to be published online along with an article or a book chapter. Electronic supplementary material will be published as received from the author without any conversion, editing, or reformatting.	3Acy	Subscription	4c	Springer accepts electronic multimedia files (animations, movies, audio, etc.) and other supplementary files to be published online along with an article or a book chapter. This feature can add dimension to the author's article, as certain information cannot be printed or is more convenient in electronic form.	no explicit
Scientific Research and Essays	SCI RES ESSAYS	1992-2248	96	0.324	0.378	0.081	210		0.00028	0.065	Multidisciplinary Science	Academic Journals	Scientific Research and Essays		http://www.academicjournals.org/sre/Instruction.htm	no explicit	5	no explicit	5	no explicit	5	Yes	1c	Discussion, speculation and detailed interpretation of data should not be included in the Results but should be put into the Discussion section.	3Ac	Not mentioned	5	Not mentioned	5	Yes	1c^		Materials and methods should be complete enough to allow experiments to be reproduced
Science	SCIENCE	0036-8075	444643	29.747	31.052	6.531	897	8.8	1.52308	16.58	Multidisciplinary Science	American Association for the Advancement of Science	Science		http://www.sciencemag.org/site/feature/contribinfo/prep/gen_info.xhtml	All data necessary to understand, assess, and extend the conclusions of the manuscript must be available to any reader of Science. In certain cases, Science will consider linked database presentations more complex than a flat text file or table; these can include, for example, tables hyperlinked to public sequence, array, or protein databases, or collections of hypertext tables or Excel files lin…	1Cc	All computer codes involved in the creation or analysis of data must also be available to any reader of Science.	1Cc	All data necessary to understand, assess, and extend the conclusions of the manuscript must be available to any reader of Science. All computer codes involved in the creation or analysis of data must also be available to any reader of Science. After publication, all reasonable requests for data and materials must be fulfilled.	1ABc	Subscription, but authors may post the accepted version of the paper on the author's personal web site	3c	All data necessary to understand, assess, and extend the conclusions of the manuscript must be available to any reader of Science.	1Cc	All computer codes involved in the creation or analysis of data must also be available to any reader of Science.	1Cc	As an accompaniment to manuscripts for the print version of Science, authors may submit supplementary materials for posting on Science Online. To be accepted for posting, supplementary materials must be essential to the scientific integrity and excellence of the paper.	3Ac	Subscription, but authors may post the accepted version of the paper on the author's personal web site	3c		no explicit
Statistics and Operations Research Transactions	SORT-STAT OPER RES T	1696-2281	17	0.368		0	10		0.00014		Operations Research & Management Science; Statistics & Probability	Institut d'Estadística de Catalunya	Statistics and Operations Research Transactions		http://www.idescat.cat/sort/normes.html	no explicit	5	no explicit	5	no explicit	5	Yes	1c	Not mentioned	5	Not mentioned	5	Not mentioned	5	Yes	1c		no explicit
Journal: Statistical Applications in Genetics and Molecular Biology	STAT APPL GENET MOL	1544-6115	1060	2.247		0.277	47	5.2	0.01053		Biochemistry & Molecular Biology; Statistics & Probability	Berkeley Electronic Press	Journal: Statistical Applications in Genetics and Molecular Biology		http://www.bepress.com/sagmb/policies.html	no explicit	5	no explicit	5	no explicit	5	Subscription, but authors allowed to post article for non-commerical purposes, all NIH funded articles 12 month delayed open access	3c	Not mentioned	5	Not mentioned	5	Not mentioned	5	Subscription, but authors allowed to post article for non-commerical purposes, all NIH funded articles 12 month delayed open access	3c		no explicit
Statistics and Computing	STAT COMPUT	0960-3174	1324	1.821	2.532	0.128	39	9.4	0.0048	1.478	Computer Science, Theory & Methods; Statistics & Probability	Springer	Statistics and Computing		http://www.springer.com/statistics/computanional+statistics/journal/11222	no explicit	5	no explicit	5	Springer accepts electronic multimedia files (animations, movies, audio, etc.) and other supplementary files to be published online along with an article or a book chapter. Electronic supplementary material will be published as received from the author without any conversion, editing, or reformatting.	3Ac	Optional, authors must pay a fee	2c	Not mentioned	5	Not mentioned	5	Springer accepts electronic multimedia files (animations, movies, audio, etc.) and other supplementary files to be published online along with an article or a book chapter. Electronic supplementary material will be published as received from the author without any conversion, editing, or reformatting.	3Acy	Optional, authors must pay a fee	2c	Springer accepts electronic multimedia files (animations, movies, audio, etc.) and other supplementary files to be published online along with an article or a book chapter. This feature can add dimension to the author's article, as certain information cannot be printed or is more convenient in electronic form.	no explicit
Statistics in Medicine	STAT MED	0277-6715	11619	1.99	2.227	0.213	221	9.3	0.03849	1.244	Mathematical & Computational Biology; Public, Environmental & Occupational Health; Medical Informatics; Medicine, Research & Experimental	John Wiley & Sons	Statistics in Medicine		http://onlinelibrary.wiley.com/journal/10.1002/(ISSN)1097-0258/homepage/ForAuthors.html	no explicit	5	no explicit	5	Supporting material (must be web based) may be submitted by the authors at the time of submission of a manuscript. The supporting material will be regarded as part of the submission for the review process and may need to be modified in the same way as the material in the main body of the paper	3Ac	Optional, authors must pay a fee	2c	Not mentioned	5	Not mentioned	5	The supporting material will be regarded as part of the submission for the review process and may need to be modified in the same way as the material in the main body of the paper. Such revisions may be requested during the review process. Authors should be aware that well thought out, clear and concise web supporting materials are likely to speed up the review process. Supporting material may al…	3Acy	Optional, authors must pay a fee	2c	Statistics in Medicine accepts and publishes supporting web materials. These must also be submitted via the online system.	no explicit
Statistical Methods and Applications	STAT METHOD APPL-GER	1618-2510	70	0.408		0.031	32		0.00063		Statistics & Probability	Springer Heidelberg	Statistical Methods and Applications		http://www.springer.com/statistics/journal/10260	no explicit	5	no explicit	5	Springer accepts electronic multimedia files (animations, movies, audio, etc.) and other supplementary files to be published online along with an article or a book chapter. Electronic supplementary material will be published as received from the author without any conversion, editing, or reformatting.	3Ac	Optional, authors must pay a fee	2c	Not mentioned	5	Not mentioned	5	Springer accepts electronic multimedia files (animations, movies, audio, etc.) and other supplementary files to be published online along with an article or a book chapter. Electronic supplementary material will be published as received from the author without any conversion, editing, or reformatting.	3Acy	Optional, authors must pay a fee	2c	Springer accepts electronic multimedia files (animations, movies, audio, etc.) and other supplementary files to be published online along with an article or a book chapter. This feature can add dimension to the author's article, as certain information cannot be printed or is more convenient in electronic form.	no explicit
Statistical Methods in Medical Research	STAT METHODS MED RES	0962-2802	1694	2.569	2.542	0.29	31	>10.0	0.00454	1.426	Health Care Sciences & Services; Mathematical & Computational Biology; Medical Informatics; Statistics & Probability	Sage Publications LTD	Statistical Methods in Medical Research		http://www.sagepub.com/journalsProdDesc.nav?prodId=Journal201829#tabview=manuscriptSubmission	no explicit	5	no explicit	5	This journal is able to host approved supplemental materials online, alongside the full-text of articles. Supplemental files will be subjected to peer-review alongside the article.	3Ac	Optional, authors must pay a fee	2c	Not mentioned	5	Not mentioned	5	This journal is able to host approved supplemental materials online, alongside the full-text of articles. Supplemental files will be subjected to peer-review alongside the article.	3Acy	SHERPA is an organisation that supports the establishment of a number of open access institutional repositories based in UK universities. The SHERPA RoMEO database lists publisher copyright and self-archiving policies. Publishers are colour-coded according to their policies.	1c	9.4.4 Guidelines for submitting supplemental files The journal may be able to host approved supplemental materials online, alongside the full-text of articles. Supplemental files will be subjected to peer-review alongside the article. Please contact the Editor (brian.everitt@btinternet.com) in the first instance. For more information please refer to SAGE’s Guidelines for Authors on Supplemental F…	no explicit
Statistical Modelling	STAT MODEL	1471-082X	237	0.632	1.092	0.176	17	6.3	0.00177	0.867	Statistics & Probability	Sage Publications LTD	Statistical Modelling		http://www.uk.sagepub.com/journals/Journal201837#tabview=manuscriptSubmission	It is expected that any data used will be made available upon acceptance of the manuscript, either as an included table for small datasets or as ASCII files for larger datasets. These data will be made available on a linked website upon publication of the paper.	1Ac	Any novel software used in the paper (language source code or macros/routines for standard packages) should also be made available, together with driver programs that allow the reader to reproduce the results given in the paper. For published papers this code will also be put on the linked website.	2Ac	Any novel software used in the paper (language source code or macros/routines for standard packages) should also be made available, together with driver programs that allow the reader to reproduce the results given in the paper. For published papers this code will also be put on the linked website.	4Cc	Subscription	4c	It is expected that any data used will be made available upon acceptance of the manuscript, either as an included table for small datasets or as ASCII files for larger datasets. These data will be made available on a linked website upon publication of the paper.	1Acy	Any novel software used in the paper (language source code or macros/routines for standard packages) should also be made available, together with driver programs that allow the reader to reproduce the results given in the paper. For published papers this code will also be put on the linked website.	2Ccy	Implied	4y	Subscription	4c	Data and Software: It is expected that any data used will be made available upon acceptance of the manuscript, either as an included table for small datasets or as ASCII files for larger datasets. These data will be made available on a linked website upon publication of the paper. If there are confidentiality problems, authors should contact an Editor to work out a solution, which could be the in…	no explicit
Statistica Neerlandica	STAT NEERL	0039-0402	444	0.648	1.007	0.094	32	8.5	0.00189	0.635	Statistics & Probability	Wiley-Blackwell Publishing	Statistica Neerlandica		http://onlinelibrary.wiley.com/journal/10.1111/(ISSN)1467-9574/homepage/ForAuthors.html; http://authorservices.wiley.com/bauthor/suppmat.asp	no explicit	5	no explicit	5	Wiley-Blackwell is able to host online approved supporting information that authors submit with their paper. Supporting information must be important, ancillary information that is relevant to the parent article but which does not or cannot appear in the printed edition of the journal.	3Ac	Subscription	4c	Not mentioned	5	Not mentioned	5	Wiley-Blackwell is able to host online approved supporting information that authors submit with their paper. Supporting information must be important, ancillary information that is relevant to the parent article but which does not or cannot appear in the printed edition of the journal.	3Ac	Subscription	4c		no explicit
Statistical Papers	STAT PAP	0932-5026	253	0.396	0.475	0.176	68	7.4	0.00123	0.295	Statistics & Probability	Springer	Statistical Papers		http://www.springer.com/statistics/business,+economics+%26+finance/journal/362	no explicit	5	no explicit	5	Springer accepts electronic multimedia files (animations, movies, audio, etc.) and other supplementary files to be published online along with an article or a book chapter. Electronic supplementary material will be published as received from the author without any conversion, editing, or reformatting.	3Ac	Optional, authors must pay a fee	2c	Not mentioned	5	Not mentioned	5	Springer accepts electronic multimedia files (animations, movies, audio, etc.) and other supplementary files to be published online along with an article or a book chapter. Electronic supplementary material will be published as received from the author without any conversion, editing, or reformatting.	3Acy	Optional, authors must pay a fee	2c	Springer accepts electronic multimedia files (animations, movies, audio, etc.) and other supplementary files to be published online along with an article or a book chapter. This feature can add dimension to the author's article, as certain information cannot be printed or is more convenient in electronic form.	no explicit
Statistics & Probability Letters	STAT PROBABIL LETT	0167-7152	2380	0.386	0.536	0.148	359	9	0.01105	0.391	Statistics & Probability	Elsevier Science BV	Statistics & Probability Letters		http://www.elsevier.com/wps/find/journaldescription.cws_home/505573/authorinstructions	(included within supplementary materials)	3Ac	no explicit	5	Elsevier accepts electronic supplementary material to support and enhance your scientific research. Supplementary files supplied will be published online alongside the electronic version of your article.	3Ac	Optional, authors must pay a fee	2c	Elsevier accepts electronic supplementary material to support and enhance your scientific research. Supplementary files supplied will be published online alongside the electronic version of your article.	3Ac	Not mentioned	5	Elsevier accepts electronic supplementary material to support and enhance your scientific research. Supplementary files supplied will be published online alongside the electronic version of your article.	3Acy	Optional, authors must pay a fee	2c*	Elsevier accepts video material and animation sequences to support and enhance your scientific research. Authors who have video or animation files that they wish to submit with their article are strongly encouraged to include these within the body of the article. This can be done in the same way as a figure or table by referring to the video or animation content and noting in the body text where …	no explicit
Statistical Science	STAT SCI	0883-4237	2857	3.523	3.719	0.889	9	>10.0	0.00916	3.165	Statistics & Probability	Institute of Mathematical Statistics	Statistical Science		http://www.imstat.org/sts/manprep.html	no explicit	5	no explicit	5	no explicit	5	all papers published since 2004 are available via arXiv	2c	Not mentioned	5	Not mentioned	5	Not mentioned	5	all papers published since 2004 are available via arXiv	2c		no explicit
Statistica Sinica	STAT SINICA	1017-0405	1737	0.945	1.291	0.278	97	8.5	0.00888	1.181	Statistics & Probability	Academia Sinica	Statistica Sinica		http://www3.stat.sinica.edu.tw/statistica/	(included within supplementary materials)	3Ac	(included within supplementary materials)	3Ac	Supporting material that is not essential for inclusion in the full text of the manuscript, but would benefit the reader, can be made available as online-only content linked to the online manuscript as requested by the editors. Examples of material suitable for supplementary documents are detailed proofs, step-by-step computational procedures, extended data examples, and useful software codes.	3Ac	Subscription	4c	Supporting material that is not essential for inclusion in the full text of the manuscript, but would benefit the reader, can be made available as online-only content linked to the online manuscript as requested by the editors. Examples of material suitable for supplementary documents are detailed proofs, step-by-step computational procedures, extended data examples, and useful software codes.	3Ac	Supporting material that is not essential for inclusion in the full text of the manuscript, but would benefit the reader, can be made available as online-only content linked to the online manuscript as requested by the editors. Examples of material suitable for supplementary documents are detailed proofs, step-by-step computational procedures, extended data examples, and useful software codes.	3Ac	Supporting material that is not essential for inclusion in the full text of the manuscript, but would benefit the reader, can be made available as online-only content linked to the online manuscript as requested by the editors. Examples of material suitable for supplementary documents are detailed proofs, step-by-step computational procedures, extended data examples, and useful software codes.	3Ccxy	Subscription	4c	The supplementary materials will be reviewed but will not be subject to copy-editing once the paper is accepted. Latex template for supplementary documents is also available in Latex Templates. Additional lengthy derivations can be submitted in a separate Portable Document Format (PDF) file as a web-based appendix.; please see “IV. Supplementary Documents” below for further instructions.	no explicit
Stata Journal	STATA J	1536-867X	727	1.851		0.229	35	5.1	0.00654		Statistics & Probability	Stata Press	Stata Journal		http://www.stata-journal.com/submissions.html	The contents of the supporting files (programs, datasets, and help files) may be copied or reproduced by any means whatsoever, in whole or in part, as long as any copy or reproduction includes attribution to both (1) the author and (2) the Stata Journal.	3Ac	(included within supplementary materials)	3Ac	All programs, do-files, and datasets used to generate output listings in your article [are required]	4Cc	Subscription	4c	When submitting your article for review, please include the following: Your article. (If you are submitting updated programs of software that previously appeared in the Stata Journal, you only need to send a sentence explaining the fix with the programs.) Figures should be submitted as EPS files in a monochrome scheme. All programs, do-files, and datasets used to generate output listings in your …	2Bc	When submitting your article for review, please include the following: Your article. (If you are submitting updated programs of software that previously appeared in the Stata Journal, you only need to send a sentence explaining the fix with the programs.) Figures should be submitted as EPS files in a monochrome scheme. All programs, do-files, and datasets used to generate output listings in your …	2Ac	When submitting your article for review, please include the following: Your article. (If you are submitting updated programs of software that previously appeared in the Stata Journal, you only need to send a sentence explaining the fix with the programs.) Figures should be submitted as EPS files in a monochrome scheme. All programs, do-files, and datasets used to generate output listings in your …	2Ac	Subscription	4c		no explicit
Statistics	STATISTICS	0233-1888	548	0.759	0.813	0.095	42	>10.0	0.0019	0.475	Statistics & Probability	Taylor & Francis	Statistics		http://www.tandf.co.uk/journals/authors/gstaauth.asp; http://journalauthors.tandf.co.uk/preparation/multimedia.asp	no explicit	5	no explicit	5	Supplementary material, including animations, movie files, sound files and text files, can be submitted for publication in the online edition of our journals. There is normally no time limit on hosting supplementary material. Supplementary material should be submitted at the same time as your manuscript.	3Ac	Optional, authors must pay a fee	2c	Not mentioned	5	Not mentioned	5	Supplementary material, including animations, movie files, sound files and text files, can be submitted for publication in the online edition of our journals. There is normally no time limit on hosting supplementary material. Supplementary material should be submitted at the same time as your manuscript.	3Ac	Optional, authors must pay a fee	2c*		no explicit
Stochastic Analysis and Applications	STOCH ANAL APPL	0736-2994	471	0.405	0.556	0.079	63	7.4	0.00297	0.428	Mathematics, Applied; Statistics & Probability	Taylor & Francis	Stochastic Analysis and Applications		http://www.tandf.co.uk/journals/authors/lsaaauth.asp; http://journalauthors.tandf.co.uk/preparation/multimedia.asp	no explicit	5	no explicit	5	Supplementary material, including animations, movie files, sound files and text files, can be submitted for publication in the online edition of our journals. There is normally no time limit on hosting supplementary material. Supplementary material should be submitted at the same time as your manuscript.	3Ac	Subscription	4c	Not mentioned	5	Not mentioned	5	Not mentioned	5	Subscription	4c*		no explicit
Stochastics and Dynamics	STOCH DYNAM	0219-4937	178	0.339		0.107	28	5.4	0.00142		Statistics & Probability	World Scientific Publishing Co Pte Ltd	Stochastics and Dynamics		http://www.worldscinet.com/sd/mkt/guidelines.shtml	no explicit	5	no explicit	5	no explicit	5	Optional, authors must pay a fee	2c	Not mentioned	5	Not mentioned	5	Not mentioned	5	Optional, authors must pay a fee	2c		no explicit
Stochastic Environmental Research and Risk Assessment	STOCH ENV RES RISK A	1436-3240	534	1.419	1.395	0.143	98	4.1	0.00217	0.407	Engineering, Environmental; Engineering, Civil; Environmental Sciences; Statistics & Probability; Water Resources	Springer	Stochastic Environmental Research and Risk Assessment		http://www.springer.com/new+%26+forthcoming+titles+(default)/journal/477	no explicit	5	no explicit	5	Springer accepts electronic multimedia files (animations, movies, audio, etc.) and other supplementary files to be published online along with an article or a book chapter. Electronic supplementary material will be published as received from the author without any conversion, editing, or reformatting.	3Ac	Optional, authors must pay a fee	2c	Not mentioned	5	Not mentioned	5	Springer accepts electronic multimedia files (animations, movies, audio, etc.) and other supplementary files to be published online along with an article or a book chapter. Electronic supplementary material will be published as received from the author without any conversion, editing, or reformatting.	3Acy	Optional, authors must pay a fee	2c	Springer accepts electronic multimedia files (animations, movies, audio, etc.) and other supplementary files to be published online along with an article or a book chapter. This feature can add dimension to the author's article, as certain information cannot be printed or is more convenient in electronic form.	no explicit
Stochastic Models	STOCH MODELS	1532-6349	362	0.556	0.92	0.138	29	7	0.00233	0.641	Statistics & Probability	Taylor & Francis	Stochastic Models		http://www.tandf.co.uk/journals/authors/lstmauth.pdf; http://journalauthors.tandf.co.uk/preparation/multimedia.asp	no explicit	5	no explicit	5	Supplementary material, including animations, movie files, sound files and text files, can be submitted for publication in the online edition of our journals. There is normally no time limit on hosting supplementary material. Supplementary material should be submitted at the same time as your manuscript.	3Ac	Subscription	4c	Not mentioned	5	Not mentioned	5	Not mentioned	5	Subscription	4c*		no explicit
Stochastic Processes and Their Applications	STOCH PROC APPL	0304-4149	3299	1.543	1.46	0.2	180	>10.0	0.01361	1.374	Statistics & Probability	Elsevier Science BV	Stochastic Processes and Their Applications		http://www.elsevier.com/wps/find/journaldescription.cws_home/505572/authorinstructions	(included within supplementary materials)	3Ac	no explicit	5	Elsevier accepts electronic supplementary material to support and enhance your scientific research. Supplementary files supplied will be published online alongside the electronic version of your article.	3Ac	Optional, authors must pay a fee	2c	Elsevier accepts electronic supplementary material to support and enhance your scientific research. Supplementary files supplied will be published online alongside the electronic version of your article.	3Ac	Not mentioned	5	Elsevier accepts electronic supplementary material to support and enhance your scientific research. Supplementary files supplied will be published online alongside the electronic version of your article.	3Acy	Optional, authors must pay a fee	2c*	Elsevier accepts video material and animation sequences to support and enhance your scientific research. Authors who have video or animation files that they wish to submit with their article are strongly encouraged to include these within the body of the article. This can be done in the same way as a figure or table by referring to the video or animation content and noting in the body text where …	no explicit
Survey Methodology	SURV METHODOL	0714-0045	325	0.302		0	9	8.7	0.00118		Statistics & Probability	Statistics Canada	Survey Methodology		http://www.statcan.gc.ca/ads-annonces/12-001-x/guideline-directives-eng.htm	no explicit	5	no explicit	5	no explicit	5	Subscription	4c	Not mentioned	5	Not mentioned	5	Not mentioned	5	Subscription	4c		no explicit
Transactions of the Royal Society of South Australia	T ROY SOC SOUTH AUST	0372-1426	326	0.111	0.292			>10.0	0.00025	0.106	Multidisciplinary Science	Royal Society of South Austrailia Inc	Transactions of the Royal Society of South Australia		http://www.adelaide.edu.au/rssa/pub/RSSA_Instructions_to_Authors.pdf	no explicit	5	no explicit	5	no explicit	5	Subscription	4c	Not mentioned	5	Not mentioned	5	Not mentioned	5	Subscription	4c		no explicit
Technometrics	TECHNOMETRICS	0040-1706	4826	1.711	2.197	0.135	37	>10.0	0.00655	1.551	Statistics & Probability	American Statistical Association	Technometrics		http://pubs.amstat.org/page/tech/information-for-authors	(included within supplementary materials)	3Ac	(included within supplementary materials)	3Ac	Authors are encouraged to submit supplementary materials that will accompany the main article. The supplementary materials can provide further detail on the ideas developed in the paper, data sets and code for implementing methods and running simulations. The materials can thus enable readers to apply the paper's proposed methods to their own data and to replicate much of the analysis and simulat…	3Ac	Subscription, but authors allowed to post articles for non-commercial reasons	3c	Authors are encouraged to submit supplementary materials that will accompany the main article. The supplementary materials can provide further detail on the ideas developed in the paper, data sets and code for implementing methods and running simulations. The materials can thus enable readers to apply the paper’s proposed methods to their own data and to replicate much of the analysis and simulat…	3Ac	Authors are encouraged to submit supplementary materials that will accompany the main article. The supplementary materials can provide further detail on the ideas developed in the paper, data sets and code for implementing methods and running simulations. The materials can thus enable readers to apply the paper’s proposed methods to their own data and to replicate much of the analysis and simulat…	3Ac	Authors are encouraged to submit supplementary materials that will accompany the main article. The supplementary materials can provide further detail on the ideas developed in the paper, data sets and code for implementing methods and running simulations. The materials can thus enable readers to apply the paper’s proposed methods to their own data and to replicate much of the analysis and simulat…	3Acxy	Subscription, but authors allowed to post articles for non-commercial reasons	3c*	Authors are encouraged to submit supplementary materials that will accompany the main article. The supplementary materials can provide further detail on the ideas developed in the paper, data sets and code for implementing methods and running simulations. The materials can thus enable readers to apply the paper’s proposed methods to their own data and to replicate much of the analysis and simulat…	no explicit
TEST	TEST	1133-0686	344	1.241	1.224	0.16	25	6.7	0.00253	1.048	Statistics & Probability	Springer	TEST		http://www.springer.com/statistics/journal/11749	no explicit	5	no explicit	5	Springer accepts electronic multimedia files (animations, movies, audio, etc.) and other supplementary files to be published online along with an article or a book chapter. Electronic supplementary material will be published as received from the author without any conversion, editing, or reformatting.	3Ac	Subscription	4c	Not mentioned	5	Not mentioned	5	Springer accepts electronic multimedia files (animations, movies, audio, etc.) and other supplementary files to be published online along with an article or a book chapter. Electronic supplementary material will be published as received from the author without any conversion, editing, or reformatting.	3Acy	Subscription	4c	Springer accepts electronic multimedia files (animations, movies, audio, etc.) and other supplementary files to be published online along with an article or a book chapter. This feature can add dimension to the author's article, as certain information cannot be printed or is more convenient in electronic form.	no explicit
Theory of Probability and its Applications	THEOR PROBAB APPL+	0040-585X	1251	0.827	0.536	0.109	55	>10.0	0.00169	0.367	Statistics & Probability	SIAM Publications	Theory of Probability and its Applications		http://www.siam.org/journals/instruct.php	no explicit	5	no explicit	5	no explicit	5	Subscription	4c	Not mentioned	5	Not mentioned	5	Not mentioned	5	Subscription	4c		no explicit
TheScientificWorldJournal	THESCIENTIFICWORLDJO	1537-744X	1351	1.658		0.205	146	3.2	0.00531		Multidisciplinary Science	TheScientificWorld LTD	TheScientificWorldJournal		http://www.tswbiomedicine.com/TSW/main/Static.asp?menuid=140&jid=141	(included within supplementary materials)	3Ac	no explicit	5	Authors may submit extended datasets, tables and figures and enrich content using video, audio, animation and 3-D. Authors are responsible for notifying TheScientificWorld of any changes to websites or availability of files after publication to enable updating of URL links and FTP information. TheScientificWorld will abstract all datasets and promote their availability through the TSW online comm…	3Ac	Optional, authors must pay a fee	2c	(included within supplementary materials)	3Ac	Not mentioned	5	Authors may submit extended datasets, tables and figures and enrich content using video, audio, animation and 3-D. Authors are responsible for notifying TheScientificWorld of any changes to websites or availability of files after publication to enable updating of URL links and FTP information. TheScientificWorld will abstract all datasets and promote their availability through the TSW online comm…	3Ac	Optional, authors must pay a fee	2c		no explicit

## Sheet: Marking Key
Data Sharing Mark		Typical Method		Explicity Stated
1	Required as condition of publication, barring exceptions	A	Via Submission	Reviewed	x
2	Required but may not affect publication/editorial decisions	B	By Request	Hosted on journal website	y
3	Explicitly encouraged/addressed	C	Unspecified
4	Implied	Intended Audience
5	No mention	a	Colleagues
		c	Public
Access Mark
1	Open access	^	posting draft explicitly permitted
2	Open access with delay and/or journal membership requirement	*	posting final version explicitly permitted
3	Subscription but authors explicitly allowed to post draft* or final on site
4	Subscription
Supplemental Materials Mark
1	Required as condition of publication, barring exceptions
2	Required but may not affect publication/editorial decisions
3	Explicitly encouraged/addressed
4	Implied
5	No mention
Code/Software mark
1	Required as condition of publication, barring exceptions	Qualifier (for Code/Software only)
2	Required but may not affect publication/editorial decisions	!	Only applies to papers with substantial code/software
3	Explicitly encouraged/addressed
4	Implied
5	No mention
